# Supplementary material for: Metagenomic and metabolomic analyses reveal differences in rumen microbiota between grass- and grain-fed Sanhe heifers
Source: Front Microbiol. 2024 May 13;15:1336278. doi: 10.3389/fmicb.2024.1336278 (PMC11128563; doi:10.3389/fmicb.2024.1336278)
Supplement: Supplementary file 2 [file Table_2.XLSX]

## Sheet: Table S2
Pathway level1	Pathway level2	Pathway level3	Pathway ID	Pathwaymap	P-value	Grain_1	Grain_2	Grain_3	Grain_4	Grain_5	Grain_6	Grain_7	Grain_8	Grain_9	Grain_10	Grass_1	Grass_2	Grass_3	Grass_4	Grass_5	Grass_6	Grass_7	Grass_8	Grass_9	Grass_10	Total	P-value
Metabolism	Global and overview maps	Metabolic pathways	ko01100	http://www.genome.jp/kegg-bin/show_pathway?ko01100+K00001+K00002+K00003+K00005+K00008+K00009+K00010+K00011+K00012+K00013+K00014+K00015+K00016+K00018+K00019+K00020+K00021+K00022+K00023+K00024+K00025+K00026+K00028+K00029+K00030+K00031+K00032+K00033+K00034+K00035+K00036+K00038+K00039+K00040+K00041+K00042+K00043+K00044+K00045+K00048+K00052+K00053+K00055+K00058+K00059+K00060+K00064+K00065+K00066+K0006…	0.0007685	5658400	5338026	5975260	3598528	4457304	4608068	4702178	3865410	2975296	4571730	9108478	4203368	5135170	6204384	6073994	7661250	2586870	6444230	6502450	3822328	103492722	0.0007685
Metabolism	Global and overview maps	Biosynthesis of secondary metabolites	ko01110	http://www.genome.jp/kegg-bin/show_pathway?ko01110+K00001+K00002+K00003+K00006+K00010+K00013+K00014+K00015+K00016+K00018+K00021+K00022+K00024+K00025+K00026+K00030+K00031+K00033+K00036+K00052+K00053+K00054+K00057+K00058+K00059+K00064+K00067+K00077+K00083+K00088+K00090+K00099+K00104+K00105+K00106+K00111+K00112+K00113+K00116+K00117+K00121+K00128+K00129+K00133+K00134+K00138+K00145+K00147+K00150+K0016…	0.004586	2617048	2474860	2712216	1554538	2000880	2117202	2082442	1672734	1212856	2054008	4174418	1800710	2313094	2843548	2813178	3610942	1040996	2922104	2949340	1696770	46663884	0.004586
Metabolism	Global and overview maps	Microbial metabolism in diverse environments	ko01120	http://www.genome.jp/kegg-bin/show_pathway?ko01120+K00001+K00002+K00003+K00010+K00015+K00016+K00018+K00022+K00023+K00024+K00025+K00026+K00028+K00029+K00030+K00031+K00032+K00033+K00034+K00036+K00048+K00055+K00058+K00064+K00073+K00074+K00087+K00090+K00100+K00104+K00106+K00116+K00121+K00122+K00123+K00124+K00125+K00127+K00128+K00129+K00131+K00132+K00133+K00134+K00135+K00137+K00138+K00141+K00146+K0014…	0.001008	1486218	1371238	1501904	847434	1079084	1144444	1181994	967170	698924	1164780	2348322	1095826	1252042	1646646	1614132	2101568	612850	1683964	1686914	979962	26465416	0.001008
Metabolism	Global and overview maps	Biosynthesis of amino acids	ko01230	http://www.genome.jp/kegg-bin/show_pathway?ko01230+K00003+K00013+K00014+K00030+K00031+K00052+K00053+K00058+K00133+K00134+K00145+K00147+K00150+K00215+K00220+K00264+K00265+K00266+K00286+K00290+K00500+K00548+K00549+K00600+K00611+K00615+K00616+K00619+K00620+K00640+K00651+K00674+K00765+K00766+K00789+K00800+K00811+K00812+K00813+K00814+K00815+K00817+K00818+K00821+K00826+K00831+K00832+K00836+K00841+K0085…	0.01133	1183662	1097362	1192796	702378	873264	956310	957180	764174	543288	953216	1839866	843518	1015340	1302546	1235940	1662814	481086	1331730	1339578	764920	21040968	0.01133
Metabolism	Global and overview maps	Carbon metabolism	ko01200	http://www.genome.jp/kegg-bin/show_pathway?ko01200+K00018+K00023+K00024+K00025+K00026+K00027+K00028+K00029+K00030+K00031+K00033+K00034+K00036+K00043+K00058+K00074+K00116+K00121+K00122+K00123+K00124+K00125+K00127+K00131+K00134+K00140+K00148+K00150+K00161+K00162+K00163+K00164+K00169+K00170+K00171+K00172+K00174+K00175+K00176+K00177+K00193+K00194+K00196+K00197+K00198+K00200+K00201+K00202+K00203+K0020…	0.002202	866824	798324	874684	496336	631320	658970	690300	567556	410226	672420	1365196	618882	723552	946224	950370	1210410	343346	970812	965026	570970	15331748	0.002202
Environmental Information Processing	Membrane transport	ABC transporters	ko02010	http://www.genome.jp/kegg-bin/show_pathway?ko02010+K01995+K01996+K01997+K01998+K01999+K02000+K02001+K02002+K02006+K02007+K02008+K02009+K02010+K02011+K02012+K02017+K02018+K02020+K02036+K02037+K02038+K02040+K02041+K02042+K02044+K02045+K02046+K02047+K02048+K02062+K02063+K02064+K02065+K02066+K02067+K02071+K02072+K02073+K02193+K02194+K02195+K02424+K02471+K03523+K05032+K05033+K05641+K05642+K05643+K0564…	0.009108	775988	755782	886670	403128	584990	621640	636262	472652	363018	620296	1317878	534444	636968	952016	1033904	1346190	270690	937122	915902	482896	14548436	0.009108
Metabolism	Nucleotide metabolism	Purine metabolism	ko00230	http://www.genome.jp/kegg-bin/show_pathway?ko00230+K00073+K00087+K00088+K00106+K00364+K00365+K00524+K00525+K00526+K00527+K00602+K00759+K00760+K00764+K00769+K00856+K00860+K00873+K00893+K00904+K00926+K00939+K00940+K00942+K00944+K00948+K00951+K00955+K00956+K00957+K00958+K00988+K01081+K01119+K01120+K01129+K01139+K01239+K01241+K01428+K01429+K01430+K01466+K01477+K01483+K01486+K01487+K01488+K01492+K0150…	0.1405	534222	497758	573094	391984	448386	439652	480082	399366	355458	458998	829990	398876	475374	566960	562800	704000	279838	604488	609070	367752	9978148	0.1405
Metabolism	Carbohydrate metabolism	Starch and sucrose metabolism	ko00500	http://www.genome.jp/kegg-bin/show_pathway?ko00500+K00688+K00689+K00690+K00691+K00692+K00694+K00695+K00697+K00700+K00702+K00703+K00705+K00750+K00844+K00845+K00847+K00963+K00975+K00978+K01084+K01087+K01176+K01177+K01178+K01179+K01182+K01187+K01188+K01193+K01194+K01196+K01200+K01203+K01208+K01210+K01212+K01214+K01222+K01223+K01226+K01232+K01236+K01810+K01835+K01838+K02438+K02750+K02759+K02760+K0276…	0.04515	528784	539214	654964	297912	430604	433372	392862	297978	243442	394796	910356	318040	466346	576862	674444	766640	171576	576278	592660	316690	9583820	0.04515
Genetic Information Processing	Translation	Aminoacyl-tRNA biosynthesis	ko00970	http://www.genome.jp/kegg-bin/show_pathway?ko00970+K00604+K01042+K01866+K01867+K01868+K01869+K01870+K01872+K01873+K01874+K01875+K01876+K01878+K01879+K01880+K01881+K01883+K01884+K01885+K01886+K01887+K01889+K01890+K01892+K01893+K02433+K02434+K02435+K03330+K03341+K04566+K04567+K06868+K07587+K09482+K09698+K09759+K10837+K11627+K14163+K22503	0.3075	534018	476246	523106	320362	406996	412496	408732	385318	259226	452256	775458	369370	466348	530706	506228	639962	214108	528728	545972	354688	9110324	0.3075
Genetic Information Processing	Replication and repair	Homologous recombination	ko03440	http://www.genome.jp/kegg-bin/show_pathway?ko03440+K01159+K02317+K02327+K02328+K02335+K02337+K02338+K02339+K02340+K02341+K02342+K02343+K03111+K03165+K03550+K03551+K03553+K03581+K03582+K03583+K03584+K03629+K03655+K03763+K04066+K04067+K04482+K04728+K06187+K07462+K07466+K08775+K08991+K10865+K10866+K10867+K10869+K10875+K10877+K10880+K10881+K10882+K10901+K10958+K11864+K14159+K15362	0.5205	403548	354000	381398	449300	356736	376410	398274	361786	333908	405820	633726	391064	416346	419764	384826	485618	356756	500204	543800	315448	8268732	0.5205
Genetic Information Processing	Replication and repair	Mismatch repair	ko03430	http://www.genome.jp/kegg-bin/show_pathway?ko03430+K01141+K01972+K02327+K02328+K02337+K02338+K02339+K02340+K02341+K02342+K02343+K03111+K03555+K03572+K03573+K03601+K03602+K03657+K03763+K04802+K06223+K07456+K07462+K07466+K08734+K08735+K08737+K08739+K10746+K10747+K10754+K10755+K10756+K10857+K10858+K14159	0.3447	387434	343682	377380	429812	348938	360096	391912	363432	331718	391780	629450	415052	413150	421880	381230	474158	377598	502430	551710	322306	8215148	0.3447
Cellular Processes	Cellular community - prokaryotes	Quorum sensing	ko02024	http://www.genome.jp/kegg-bin/show_pathway?ko02024+K01114+K01218+K01318+K01364+K01399+K01497+K01580+K01626+K01635+K01657+K01658+K01728+K01897+K01995+K01996+K01997+K01998+K01999+K02031+K02032+K02033+K02034+K02035+K02052+K02053+K02054+K02055+K02250+K02490+K03070+K03071+K03073+K03075+K03076+K03106+K03110+K03210+K03217+K03400+K03666+K06998+K07173+K07344+K07645+K07666+K07667+K07680+K07692+K07699+K0770…	0.004586	455562	420844	460056	240248	327930	341128	354520	281660	198790	349404	752326	296102	385490	501352	530552	675692	161638	509540	501808	285034	8029676	0.004586
Metabolism	Nucleotide metabolism	Pyrimidine metabolism	ko00240	http://www.genome.jp/kegg-bin/show_pathway?ko00240+K00207+K00226+K00254+K00524+K00525+K00526+K00527+K00560+K00608+K00609+K00610+K00756+K00757+K00758+K00761+K00762+K00857+K00876+K00893+K00940+K00943+K00945+K01081+K01119+K01240+K01431+K01464+K01465+K01485+K01489+K01493+K01494+K01510+K01520+K01591+K01937+K01954+K01955+K01956+K02823+K02825+K03365+K03465+K03783+K03784+K03787+K04765+K06016+K06966+K0869…	0.9698	400944	368158	412962	381222	354580	353358	403224	330556	343596	362680	640688	324576	360870	424886	427360	521936	264240	478202	486682	280394	7921114	0.9698
Genetic Information Processing	Replication and repair	DNA replication	ko03030	http://www.genome.jp/kegg-bin/show_pathway?ko03030+K01972+K02209+K02210+K02212+K02314+K02316+K02319+K02320+K02321+K02322+K02323+K02324+K02325+K02327+K02328+K02335+K02337+K02338+K02339+K02340+K02341+K02342+K02343+K02540+K02541+K02542+K02683+K02684+K02685+K03111+K03469+K03470+K03471+K03506+K03763+K04799+K04800+K04801+K04802+K07466+K10726+K10742+K10743+K10747+K10754+K10755+K10756+K14159+K18882+K22316	0.9698	325594	285122	316592	483114	327694	330444	381060	360526	382466	365850	536836	402830	353714	353280	313324	379632	413636	445106	499986	282560	7539366	0.9698
Metabolism	Carbohydrate metabolism	Amino sugar and nucleotide sugar metabolism	ko00520	http://www.genome.jp/kegg-bin/show_pathway?ko00520+K00012+K00066+K00075+K00326+K00523+K00621+K00698+K00790+K00820+K00844+K00845+K00847+K00849+K00884+K00885+K00886+K00963+K00965+K00966+K00971+K00972+K00975+K00976+K00978+K00983+K00992+K01097+K01183+K01198+K01207+K01209+K01233+K01443+K01639+K01654+K01709+K01711+K01784+K01787+K01788+K01791+K01809+K01810+K01835+K01836+K01840+K01854+K02377+K02472+K0247…	0.001706	396290	373588	423918	236634	321542	328264	321198	270500	194650	318390	653958	283834	377174	438394	428484	520054	177796	454416	462152	274344	7255580	0.001706
Metabolism	Carbohydrate metabolism	Glycolysis / Gluconeogenesis	ko00010	http://www.genome.jp/kegg-bin/show_pathway?ko00010+K00001+K00002+K00016+K00121+K00128+K00129+K00131+K00134+K00138+K00150+K00161+K00162+K00163+K00169+K00170+K00171+K00172+K00174+K00175+K00382+K00627+K00844+K00845+K00850+K00873+K00886+K00895+K00918+K00927+K01084+K01085+K01222+K01223+K01568+K01596+K01610+K01622+K01623+K01624+K01689+K01785+K01792+K01803+K01810+K01834+K01835+K01895+K01905+K02446+K0275…	0.08897	422470	390536	419292	236242	312462	319924	314184	255186	186922	314612	641044	247714	331302	422886	446990	556422	135950	432808	427284	255184	7069414	0.08897
Metabolism	Carbohydrate metabolism	Pyruvate metabolism	ko00620	http://www.genome.jp/kegg-bin/show_pathway?ko00620+K00016+K00024+K00025+K00026+K00027+K00028+K00029+K00090+K00101+K00102+K00116+K00128+K00132+K00138+K00156+K00158+K00161+K00162+K00163+K00169+K00170+K00171+K00172+K00174+K00175+K00244+K00245+K00246+K00382+K00467+K00625+K00626+K00627+K00656+K00873+K00925+K01003+K01006+K01007+K01026+K01067+K01069+K01512+K01571+K01573+K01595+K01596+K01610+K01638+K0164…	0.1405	396712	369388	391738	213582	290346	303250	297580	242236	174902	303416	582532	239978	301766	401272	426114	531374	134506	407990	394532	234768	6637982	0.1405
Environmental Information Processing	Signal transduction	Two-component system	ko02020	http://www.genome.jp/kegg-bin/show_pathway?ko02020+K00027+K00066+K00244+K00245+K00246+K00370+K00371+K00373+K00374+K00404+K00405+K00406+K00407+K00411+K00412+K00413+K00425+K00426+K00575+K00626+K00689+K00692+K00990+K01034+K01035+K01051+K01077+K01104+K01113+K01179+K01425+K01467+K01546+K01547+K01548+K01643+K01644+K01646+K01791+K01910+K01915+K01991+K02040+K02106+K02259+K02313+K02398+K02405+K02406+K0247…	0.002202	358670	339132	401878	192276	274464	293106	289690	228700	158192	299882	605306	254618	350556	414566	413122	506498	141494	417764	418074	241752	6599740	0.002202
Metabolism	Amino acid metabolism	Cysteine and methionine metabolism	ko00270	http://www.genome.jp/kegg-bin/show_pathway?ko00270+K00003+K00016+K00024+K00025+K00026+K00058+K00133+K00547+K00548+K00549+K00558+K00640+K00641+K00651+K00772+K00789+K00797+K00802+K00811+K00812+K00813+K00815+K00826+K00827+K00831+K00832+K00899+K00928+K01011+K01243+K01244+K01251+K01505+K01611+K01697+K01738+K01739+K01740+K01752+K01758+K01760+K01761+K01919+K01920+K05396+K05933+K07173+K08963+K08965+K0896…	0.02113	334690	307876	348710	274096	269988	292510	298252	246674	207902	284968	542500	275722	301162	374582	349660	458082	193098	400048	402136	230344	6393000	0.02113
Metabolism	Amino acid metabolism	Alanine, aspartate and glutamate metabolism	ko00250	http://www.genome.jp/kegg-bin/show_pathway?ko00250+K00135+K00259+K00260+K00261+K00262+K00264+K00265+K00266+K00278+K00294+K00608+K00609+K00610+K00764+K00811+K00812+K00813+K00814+K00820+K00823+K00827+K00830+K01424+K01425+K01580+K01744+K01755+K01756+K01779+K01914+K01915+K01939+K01940+K01948+K01953+K01954+K01955+K01956+K05597+K07250+K08324+K09758+K11358+K11540+K11541+K13051+K13524+K13566+K13821+K1426…	0.08897	370250	350120	375820	210576	280294	301292	288078	222462	166732	288886	559898	236568	299086	390952	386890	500076	137056	393038	388498	224238	6370810	0.08897
Metabolism	Energy metabolism	Methane metabolism	ko00680	http://www.genome.jp/kegg-bin/show_pathway?ko00680+K00018+K00024+K00058+K00121+K00122+K00123+K00124+K00125+K00127+K00148+K00169+K00170+K00171+K00172+K00193+K00194+K00196+K00197+K00198+K00200+K00201+K00202+K00203+K00204+K00205+K00319+K00320+K00399+K00400+K00401+K00402+K00440+K00441+K00442+K00443+K00577+K00578+K00579+K00580+K00581+K00582+K00583+K00584+K00600+K00625+K00672+K00830+K00831+K00850+K0086…	0.001008	296870	269578	323056	182822	207670	226100	276808	248150	180074	269530	510240	338096	276266	396980	345040	454050	172982	396324	403996	244714	6019346	0.001008
Genetic Information Processing	Translation	Ribosome	ko03010	http://www.genome.jp/kegg-bin/show_pathway?ko03010+K02863+K02864+K02865+K02866+K02867+K02868+K02869+K02870+K02871+K02872+K02873+K02874+K02875+K02876+K02877+K02878+K02879+K02880+K02881+K02882+K02883+K02884+K02885+K02886+K02887+K02888+K02889+K02890+K02891+K02892+K02893+K02894+K02895+K02896+K02897+K02898+K02899+K02900+K02901+K02902+K02903+K02904+K02905+K02906+K02907+K02908+K02909+K02910+K02911+K0291…	0.9097	332556	315286	357984	210300	275930	255764	274724	259154	198954	280850	457780	250842	276402	325090	335004	360420	146158	320382	323284	229448	5786312	0.9097
Metabolism	Glycan biosynthesis and metabolism	Peptidoglycan biosynthesis	ko00550	http://www.genome.jp/kegg-bin/show_pathway?ko00550+K00075+K00687+K00790+K00806+K00887+K01000+K01798+K01921+K01924+K01925+K01928+K01929+K02545+K02563+K03587+K03693+K03814+K04478+K05362+K05363+K05364+K05365+K05366+K05367+K05515+K06153+K07009+K07258+K07259+K07260+K08384+K08724+K11693+K11694+K11695+K12552+K12553+K12554+K12555+K12556+K15792+K18149+K18770+K18866+K19302+K21464+K21465+K21466+K21469+K23393	0.04515	334048	294758	322812	188088	238204	261518	245996	218026	134686	275128	535406	226206	317872	338104	329490	434924	117988	347278	367514	215318	5743364	0.04515
Metabolism	Energy metabolism	Carbon fixation pathways in prokaryotes	ko00720	http://www.genome.jp/kegg-bin/show_pathway?ko00720+K00024+K00031+K00169+K00170+K00171+K00172+K00174+K00175+K00176+K00177+K00194+K00196+K00197+K00198+K00239+K00240+K00241+K00242+K00244+K00245+K00246+K00297+K00625+K00626+K00925+K01006+K01007+K01491+K01595+K01648+K01676+K01677+K01678+K01679+K01681+K01682+K01847+K01848+K01849+K01895+K01902+K01903+K01938+K01958+K01959+K01960+K01961+K01962+K01963+K0216…	0.0539	342944	315934	331742	191468	247628	260508	257976	208638	147216	261808	503176	209778	263238	347206	360342	457020	118844	356340	344546	207620	5733972	0.0539
Metabolism	Carbohydrate metabolism	Galactose metabolism	ko00052	http://www.genome.jp/kegg-bin/show_pathway?ko00052+K00011+K00035+K00094+K00844+K00845+K00849+K00850+K00883+K00917+K00963+K00965+K01084+K01182+K01187+K01189+K01190+K01193+K01203+K01220+K01229+K01631+K01635+K01684+K01784+K01785+K01819+K01835+K01854+K02079+K02080+K02744+K02745+K02746+K02747+K02773+K02774+K02775+K02786+K02788+K04618+K06617+K07406+K07407+K07966+K07967+K08302+K10984+K10985+K10986+K1204…	0.001706	309806	310972	328236	173908	262660	253840	238824	186974	150614	236180	525310	201862	283956	342124	363264	423978	130398	355862	356846	202174	5637788	0.001706
Genetic Information Processing	Replication and repair	Nucleotide excision repair	ko03420	http://www.genome.jp/kegg-bin/show_pathway?ko03420+K01972+K02202+K02324+K02325+K02327+K02328+K02335+K03144+K03506+K03657+K03701+K03702+K03703+K03723+K03868+K04802+K06634+K07466+K10609+K10610+K10747+K10754+K10755+K10756+K10839+K10840+K10841+K10843+K10844+K10845+K10848	0.7337	268842	245000	261026	224810	227358	227002	246262	226716	194360	246140	401812	223042	252120	279766	259258	323072	178652	302854	316490	198026	5102608	0.7337
Metabolism	Amino acid metabolism	Glycine, serine and threonine metabolism	ko00260	http://www.genome.jp/kegg-bin/show_pathway?ko00260+K00003+K00018+K00058+K00060+K00090+K00108+K00130+K00133+K00273+K00274+K00281+K00282+K00283+K00301+K00302+K00303+K00304+K00305+K00309+K00315+K00382+K00499+K00600+K00605+K00613+K00639+K00827+K00830+K00831+K00836+K00865+K00872+K00928+K00998+K01079+K01620+K01694+K01695+K01696+K01697+K01733+K01752+K01753+K01754+K01758+K01834+K02203+K02204+K02437+K0600…	0.004586	258444	231840	249688	146734	188996	198758	196844	158056	109566	190656	413002	167246	226352	272252	266514	345950	100814	282854	286386	166100	4457052	0.004586
Metabolism	Global and overview maps	2-Oxocarboxylic acid metabolism	ko01210	http://www.genome.jp/kegg-bin/show_pathway?ko01210+K00030+K00031+K00052+K00053+K00133+K00145+K00619+K00620+K00811+K00812+K00813+K00814+K00818+K00821+K00826+K00836+K00928+K00930+K01438+K01647+K01649+K01652+K01653+K01681+K01682+K01687+K01703+K01704+K05825+K05830+K05942+K09011+K10977+K10978+K11358+K12154+K14260+K14272+K14454+K14455+K14677+K14681+K14682+K16792+K16793+K21346+K21360+K22476+K22477	0.005795	236780	221950	239522	136004	172452	185112	193956	148856	107928	189414	372552	171038	195558	266886	253316	343858	91860	268970	266934	150772	4213718	0.005795
Metabolism	Carbohydrate metabolism	Pentose phosphate pathway	ko00030	http://www.genome.jp/kegg-bin/show_pathway?ko00030+K00032+K00033+K00034+K00036+K00090+K00117+K00131+K00615+K00616+K00850+K00851+K00852+K00874+K00895+K00918+K00948+K01053+K01057+K01619+K01621+K01622+K01623+K01624+K01625+K01690+K01783+K01807+K01808+K01810+K01835+K01839+K02446+K03738+K03841+K04041+K05774+K06151+K06152+K06859+K07404+K08093+K08094+K11441+K11529+K11645+K13810+K13812+K13831+K15778+K1591…	0.004586	234506	214438	238674	132550	171904	179588	180532	148984	104546	175354	376154	151242	201210	256764	262606	333180	88964	262402	268118	148890	4130606	0.004586
Metabolism	Carbohydrate metabolism	Butanoate metabolism	ko00650	http://www.genome.jp/kegg-bin/show_pathway?ko00650+K00004+K00019+K00022+K00023+K00043+K00074+K00100+K00132+K00135+K00169+K00170+K00171+K00172+K00174+K00175+K00209+K00239+K00240+K00241+K00242+K00244+K00245+K00246+K00248+K00626+K00634+K00656+K00823+K00929+K01027+K01028+K01029+K01034+K01035+K01039+K01040+K01575+K01580+K01615+K01640+K01641+K01652+K01653+K01692+K01715+K01782+K01799+K01825+K01896+K0190…	0.1041	237188	224032	235334	123422	170132	178646	181066	139942	102448	177712	365408	140636	177654	243998	259644	334412	76850	249298	239488	139536	3996846	0.1041
Metabolism	Carbohydrate metabolism	Citrate cycle (TCA cycle)	ko00020	http://www.genome.jp/kegg-bin/show_pathway?ko00020+K00024+K00025+K00026+K00030+K00031+K00116+K00161+K00162+K00163+K00164+K00169+K00170+K00171+K00172+K00174+K00175+K00176+K00177+K00234+K00235+K00239+K00240+K00241+K00242+K00244+K00245+K00246+K00382+K00627+K00658+K01596+K01610+K01647+K01648+K01676+K01677+K01678+K01679+K01681+K01682+K01900+K01902+K01903+K01958+K01959+K01960+K03737+K05942+K18118	0.01402	234900	218666	228878	128704	169480	177058	178796	136642	100142	170602	362818	147588	182178	246802	254024	322802	84624	253360	246444	145178	3989686	0.01402
Genetic Information Processing	Folding, sorting and degradation	RNA degradation	ko03018	http://www.genome.jp/kegg-bin/show_pathway?ko03018+K00850+K00937+K00962+K00970+K01148+K01689+K03514+K03628+K03654+K03666+K03678+K03679+K03681+K03732+K04043+K04077+K05592+K07573+K08300+K08311+K10643+K11600+K11927+K12571+K12573+K12574+K12580+K12581+K12584+K12585+K12589+K12591+K12596+K12597+K12598+K12599+K12600+K12602+K12603+K12604+K12605+K12606+K12614+K12618+K12619+K12621+K12623+K12626+K12627+K1312…	0.2123	220456	213516	253696	147188	204538	178864	189620	170066	154016	188678	308752	154092	192614	213508	209078	250816	107752	220242	220588	148030	3946110	0.2123
Metabolism	Metabolism of cofactors and vitamins	Porphyrin and chlorophyll metabolism	ko00860	http://www.genome.jp/kegg-bin/show_pathway?ko00860+K00218+K00228+K00230+K00231+K00595+K00699+K00768+K00798+K01195+K01599+K01698+K01719+K01749+K01772+K01845+K01885+K02188+K02189+K02190+K02191+K02224+K02225+K02226+K02227+K02228+K02229+K02230+K02231+K02232+K02233+K02257+K02259+K02302+K02303+K02304+K02492+K02495+K02496+K03394+K03399+K03403+K03404+K03405+K03428+K03594+K03794+K03795+K04032+K04034+K0403…	0.0004396	189290	181388	202008	106350	128414	151176	176812	143248	100294	162620	322122	196260	179574	248766	217228	298608	114596	251990	244682	149024	3764450	0.0004396
Metabolism	Energy metabolism	Oxidative phosphorylation	ko00190	http://www.genome.jp/kegg-bin/show_pathway?ko00190+K00234+K00235+K00239+K00240+K00241+K00242+K00244+K00245+K00246+K00330+K00331+K00332+K00333+K00334+K00335+K00336+K00337+K00338+K00339+K00340+K00341+K00342+K00343+K00404+K00405+K00406+K00407+K00411+K00412+K00413+K00414+K00415+K00416+K00417+K00418+K00419+K00420+K00425+K00426+K00937+K01507+K01535+K01542+K02107+K02108+K02109+K02110+K02111+K02112+K0211…	0.004586	212318	204084	223910	111930	161912	166998	168884	132878	100894	162136	342052	140700	183092	231580	232680	285844	78672	233830	234556	134340	3743290	0.004586
Metabolism	Carbohydrate metabolism	Glyoxylate and dicarboxylate metabolism	ko00630	http://www.genome.jp/kegg-bin/show_pathway?ko00630+K00015+K00018+K00023+K00024+K00025+K00026+K00042+K00048+K00090+K00104+K00122+K00123+K00124+K00127+K00281+K00282+K00283+K00284+K00382+K00600+K00605+K00626+K00830+K00865+K01091+K01432+K01433+K01455+K01458+K01577+K01601+K01602+K01608+K01625+K01637+K01638+K01647+K01681+K01682+K01816+K01846+K01847+K01848+K01849+K01895+K01915+K01965+K01966+K02437+K0377…	0.06402	220130	200168	206558	120734	159288	170560	162822	127342	91532	157790	338992	128166	183734	220712	228526	291772	76504	229626	227772	133610	3676338	0.06402
Metabolism	Amino acid metabolism	Phenylalanine, tyrosine and tryptophan biosynthesis	ko00400	http://www.genome.jp/kegg-bin/show_pathway?ko00400+K00014+K00220+K00500+K00766+K00800+K00811+K00812+K00813+K00815+K00817+K00832+K00891+K01609+K01626+K01657+K01658+K01694+K01695+K01696+K01713+K01735+K01736+K01817+K03785+K03786+K03856+K04092+K04093+K04516+K04517+K04518+K05358+K05359+K05887+K06001+K06208+K06209+K11358+K11646+K13497+K13498+K13503+K13829+K13830+K13832+K13853+K14170+K14187+K14454+K1445…	0.001315	195252	180444	196206	122714	143876	164386	166784	136594	93142	163858	306026	160524	183290	222472	195820	269378	92860	230398	237232	139280	3600536	0.001315
Cellular Processes	Cell growth and death	Cell cycle - Caulobacter	ko04112	http://www.genome.jp/kegg-bin/show_pathway?ko04112+K01338+K01358+K02313+K02314+K02488+K02563+K02651+K03531+K03544+K03588+K03589+K03590+K06985+K07716+K11357+K11443+K11749+K13581+K13582+K13583+K13584+K13587+K13588+K13589+K13590	0.7337	184904	163046	174544	187426	155046	165380	172306	154534	129350	170486	290324	150006	184376	184036	168776	213164	129522	204202	218778	127556	3527762	0.7337
Metabolism	Carbohydrate metabolism	Fructose and mannose metabolism	ko00051	http://www.genome.jp/kegg-bin/show_pathway?ko00051+K00008+K00009+K00011+K00045+K00064+K00066+K00068+K00844+K00846+K00847+K00848+K00850+K00863+K00879+K00881+K00882+K00895+K00966+K00971+K00976+K01218+K01622+K01623+K01624+K01628+K01629+K01711+K01729+K01795+K01803+K01805+K01808+K01809+K01813+K01818+K01820+K01840+K02377+K02446+K02768+K02769+K02770+K02771+K02781+K02782+K02783+K02793+K02794+K02795+K0279…	0.02575	195520	185764	201002	113388	152826	153652	149188	116674	86746	142784	316430	117730	173672	208476	215124	257922	68480	210142	212156	122198	3399874	0.02575
Metabolism	Amino acid metabolism	Lysine biosynthesis	ko00300	http://www.genome.jp/kegg-bin/show_pathway?ko00300+K00003+K00133+K00215+K00290+K00674+K00821+K00841+K00928+K01439+K01586+K01714+K01778+K01798+K01928+K01929+K03340+K05822+K05823+K05825+K05830+K10206+K10977+K10978+K12524+K12525+K12526+K14267+K15792+K16180+K16181+K16182+K16792+K16793	0.01133	187834	170360	185796	111388	135958	147274	144892	118702	79312	148732	292986	126132	168624	202042	189136	261326	70450	210180	211530	120732	3283386	0.01133
Genetic Information Processing	Replication and repair	Base excision repair	ko03410	http://www.genome.jp/kegg-bin/show_pathway?ko03410+K01142+K01151+K01246+K01247+K01972+K02324+K02325+K02327+K02328+K02330+K02335+K03506+K03512+K03575+K03648+K03649+K03652+K03660+K04799+K04802+K05522+K07462+K10563+K10747+K10771+K10773+K10776+K10798+K10800+K10802+K13529+K21929	0.6776	152008	134426	149770	171020	137896	140766	166276	155274	153654	156752	244820	158718	153438	168174	151316	193034	144756	196242	210978	127428	3266746	0.6776
Metabolism	Energy metabolism	Carbon fixation in photosynthetic organisms	ko00710	http://www.genome.jp/kegg-bin/show_pathway?ko00710+K00024+K00025+K00026+K00028+K00029+K00134+K00150+K00615+K00814+K00855+K00927+K01006+K01100+K01595+K01601+K01602+K01610+K01621+K01623+K01624+K01783+K01803+K01807+K01808+K02446+K03841+K04041+K05298+K11214+K11645+K14272+K14454+K14455	0.1405	186688	168816	182164	107564	139226	141378	136668	113524	82324	138754	274858	102678	151662	178874	196580	236472	59722	181620	185296	109180	3074048	0.1405
Genetic Information Processing	Folding, sorting and degradation	Protein export	ko03060	http://www.genome.jp/kegg-bin/show_pathway?ko03060+K03070+K03071+K03072+K03073+K03074+K03075+K03076+K03100+K03101+K03104+K03105+K03106+K03107+K03108+K03110+K03116+K03117+K03118+K03210+K03217+K07342+K09481+K09490+K09540+K10956+K12257+K12272+K12275+K12946+K12948+K13280+K13431	0.4727	180838	159856	176030	107282	137316	139780	136102	123120	85896	149152	271328	117014	164322	171158	167782	213766	67050	178510	180728	115490	3042520	0.4727
Environmental Information Processing	Membrane transport	Bacterial secretion system	ko03070	http://www.genome.jp/kegg-bin/show_pathway?ko03070+K02452+K02453+K02454+K02455+K02456+K02457+K02458+K02459+K02460+K02461+K02462+K02464+K03070+K03071+K03072+K03073+K03074+K03075+K03076+K03106+K03110+K03116+K03117+K03118+K03195+K03196+K03199+K03203+K03204+K03205+K03210+K03217+K03219+K03221+K03222+K03223+K03224+K03225+K03226+K03227+K03228+K03229+K03230+K04056+K04058+K11003+K11004+K11891+K11892+K1190…	0.3075	183396	166824	167542	107928	139730	144962	142888	126312	82012	153720	253884	109232	154252	165400	153924	196476	63618	169832	167942	112112	2961986	0.3075
Metabolism	Amino acid metabolism	Arginine biosynthesis	ko00220	http://www.genome.jp/kegg-bin/show_pathway?ko00220+K00145+K00260+K00261+K00262+K00611+K00619+K00620+K00811+K00812+K00813+K00814+K00818+K00821+K00926+K00930+K01425+K01428+K01429+K01430+K01438+K01457+K01476+K01478+K01755+K01915+K01940+K01941+K01948+K05597+K05830+K09065+K11358+K14048+K14260+K14272+K14454+K14455+K14541+K14677+K14681+K14682+K15371+K22476+K22477+K23265	0.03764	169142	156708	170384	94176	126166	131072	130886	102654	75420	128834	253964	107994	136234	176998	173500	226762	59498	180058	176822	102886	2880158	0.03764
Metabolism	Carbohydrate metabolism	Pentose and glucuronate interconversions	ko00040	http://www.genome.jp/kegg-bin/show_pathway?ko00040+K00002+K00008+K00011+K00012+K00039+K00040+K00041+K00065+K00078+K00699+K00848+K00853+K00854+K00875+K00880+K00963+K01051+K01184+K01195+K01213+K01629+K01685+K01686+K01728+K01730+K01783+K01804+K01805+K01812+K01815+K01820+K03077+K03078+K03079+K03331+K05351+K05352+K08092+K08322+K08323+K09988+K12447+K13247+K13877+K14273+K14274+K16190+K16849+K16850+K1773…	0.0005828	145236	140272	176584	77856	119188	119948	116006	90260	70990	115966	247352	99256	137066	177084	183294	218848	62970	182994	176310	100346	2757826	0.0005828
Metabolism	Metabolism of cofactors and vitamins	Nicotinate and nicotinamide metabolism	ko00760	http://www.genome.jp/kegg-bin/show_pathway?ko00760+K00135+K00278+K00322+K00323+K00324+K00325+K00541+K00763+K00767+K00858+K00952+K00969+K01081+K01239+K01240+K01440+K01799+K01916+K01950+K03426+K03462+K03517+K03742+K03743+K03783+K03784+K03787+K04765+K06210+K06211+K06989+K08281+K08324+K08693+K08723+K10524+K11121+K11411+K11412+K11413+K11416+K11417+K11751+K13522+K13995+K14974+K15357+K15358+K18028+K1803…	0.009108	144158	133290	147136	92914	117802	119232	127628	113348	93102	118210	230360	117978	132360	155300	150846	186344	91270	167792	170706	101534	2711310	0.009108
Human Diseases	Drug resistance: antimicrobial	beta-Lactam resistance	ko01501	http://www.genome.jp/kegg-bin/show_pathway?ko01501+K00687+K01207+K01467+K02171+K02172+K02545+K02547+K03585+K03587+K03693+K05366+K05515+K08218+K10823+K12340+K12552+K12553+K12555+K12556+K15580+K15581+K15582+K15583+K17836+K17837+K17838+K17850+K18072+K18073+K18093+K18094+K18104+K18138+K18139+K18144+K18145+K18148+K18149	0.04515	158762	149528	154526	84070	115948	124186	116458	89490	61002	114350	258394	90064	137212	166320	184264	226056	47530	165138	166016	94210	2703524	0.04515
Metabolism	Metabolism of cofactors and vitamins	One carbon pool by folate	ko00670	http://www.genome.jp/kegg-bin/show_pathway?ko00670+K00287+K00288+K00289+K00297+K00548+K00560+K00600+K00602+K00603+K00604+K00605+K01433+K01491+K01492+K01500+K01746+K01934+K01938+K03465+K08289+K11175+K11787+K13403+K13938+K13990+K13998+K18590+K24042	0.9097	148868	130858	137216	120676	115472	121620	129698	105230	96476	120818	223586	89600	128942	142598	143034	186764	78058	160056	163202	93424	2636196	0.9097
Metabolism	Metabolism of other amino acids	Cyanoamino acid metabolism	ko00460	http://www.genome.jp/kegg-bin/show_pathway?ko00460+K00600+K00681+K01188+K01424+K01455+K01501+K01914+K05349+K05350+K13034+K13051+K22706	0.01133	138024	136836	159956	78572	115300	106756	95144	70424	59342	97174	252194	81362	134188	162154	189732	207804	48490	164352	167510	88470	2553784	0.01133
Metabolism	Lipid metabolism	Glycerophospholipid metabolism	ko00564	http://www.genome.jp/kegg-bin/show_pathway?ko00564+K00006+K00057+K00096+K00105+K00111+K00112+K00113+K00551+K00570+K00631+K00650+K00655+K00866+K00894+K00901+K00967+K00968+K00980+K00981+K00993+K00995+K00998+K00999+K01004+K01048+K01049+K01058+K01080+K01095+K01096+K01114+K01115+K01126+K01613+K03735+K03736+K04019+K05929+K05939+K06124+K06129+K06130+K06131+K06132+K07029+K08591+K08744+K13506+K13507+K1350…	0.001706	127862	129558	149356	77730	109558	103438	111170	95218	73776	103712	220356	100384	127350	146920	142168	171690	57170	149304	156282	89934	2442936	0.001706
Metabolism	Carbohydrate metabolism	Propanoate metabolism	ko00640	http://www.genome.jp/kegg-bin/show_pathway?ko00640+K00005+K00016+K00048+K00086+K00140+K00166+K00167+K00169+K00170+K00171+K00172+K00232+K00248+K00382+K00625+K00626+K00656+K00822+K00823+K00925+K01026+K01034+K01035+K01574+K01659+K01682+K01692+K01699+K01720+K01734+K01782+K01825+K01847+K01848+K01849+K01895+K01900+K01902+K01903+K01905+K01908+K01961+K01962+K01963+K01965+K01966+K02160+K03417+K05605+K0560…	0.06402	144496	134016	136974	74864	101728	110004	112960	93112	63740	112280	209342	94222	114626	144856	148584	193520	51806	147336	144178	87794	2420438	0.06402
Metabolism	Metabolism of cofactors and vitamins	Pantothenate and CoA biosynthesis	ko00770	http://www.genome.jp/kegg-bin/show_pathway?ko00770+K00053+K00077+K00207+K00606+K00826+K00859+K00867+K00954+K00997+K01431+K01464+K01579+K01598+K01652+K01653+K01687+K01918+K01922+K02201+K02318+K03525+K04765+K06133+K06982+K08682+K09680+K09722+K13038+K13799+K17722+K17723+K18933+K21977	0.001008	126126	116470	125580	81392	92576	104398	111816	91730	62142	106178	208684	111786	116328	148516	132994	185046	63778	152492	152828	87708	2378568	0.001008
Metabolism	Glycan biosynthesis and metabolism	Other glycan degradation	ko00511	http://www.genome.jp/kegg-bin/show_pathway?ko00511+K01186+K01190+K01191+K01192+K01201+K01206+K01227+K01444+K12111+K12309+K12311+K12312+K12373+K13714+K14459+K15923+K17108+K23989	0.1405	134120	132744	128794	73664	127756	113404	98114	77302	58342	99964	218348	77286	137810	137554	137728	141468	57038	148712	137720	98622	2336490	0.1405
Metabolism	Energy metabolism	Nitrogen metabolism	ko00910	http://www.genome.jp/kegg-bin/show_pathway?ko00910+K00260+K00261+K00262+K00264+K00265+K00266+K00284+K00360+K00362+K00363+K00367+K00368+K00370+K00371+K00372+K00374+K00376+K00459+K00926+K01455+K01501+K01672+K01673+K01674+K01725+K01915+K01948+K02567+K02568+K02575+K02586+K02588+K02591+K03385+K04561+K05601+K10534+K15371+K15578+K15579+K15876+K18246	0.1041	136460	129226	135890	70906	102520	112258	100388	76376	56068	101526	204046	78782	109232	142196	145212	185584	45506	144738	139262	81380	2297556	0.1041
Metabolism	Lipid metabolism	Glycerolipid metabolism	ko00561	http://www.genome.jp/kegg-bin/show_pathway?ko00561+K00002+K00005+K00011+K00086+K00128+K00631+K00655+K00679+K00863+K00864+K00865+K00901+K01046+K01054+K01080+K01189+K03429+K03621+K03715+K05878+K05879+K05881+K06117+K06118+K06120+K06121+K07029+K07406+K07407+K08591+K09881+K11529+K12298+K13506+K13507+K13509+K13517+K13519+K13677+K14074+K14075+K14452+K15728+K17900+K18097+K18851+K19002+K19003+K19005+K2225…	0.01133	124616	123304	140298	66464	99700	99570	98974	77702	58720	95306	209120	77536	107476	142062	147628	183656	46474	144226	146946	79784	2269562	0.01133
Metabolism	Metabolism of cofactors and vitamins	Thiamine metabolism	ko00730	http://www.genome.jp/kegg-bin/show_pathway?ko00730+K00788+K00878+K00939+K00941+K00946+K00949+K01077+K01078+K01662+K03146+K03147+K03148+K03149+K03150+K03151+K03153+K03707+K04487+K06928+K06949+K10810+K10811+K14153+K14154+K20895+K21219+K21220+K22699	0.04515	119238	112976	127222	90878	98306	99430	101936	89992	71060	105228	187774	96248	113080	133940	119634	158324	59578	136458	142888	82084	2246274	0.04515
Metabolism	Metabolism of terpenoids and polyketides	Terpenoid backbone biosynthesis	ko00900	http://www.genome.jp/kegg-bin/show_pathway?ko00900+K00021+K00054+K00099+K00587+K00626+K00787+K00795+K00804+K00805+K00806+K00869+K00919+K00938+K00991+K01597+K01641+K01662+K01770+K01823+K02523+K03526+K03527+K05906+K05954+K05955+K06013+K06981+K08658+K10960+K11778+K12503+K12506+K13273+K13787+K13789+K15888+K15889+K15890+K15891+K21273	0.01402	124834	112214	119398	77536	90756	96844	98070	82130	53900	96072	199944	83420	120560	130888	122140	163128	50160	138278	143694	83410	2187376	0.01402
Genetic Information Processing	Transcription	RNA polymerase	ko03020	http://www.genome.jp/kegg-bin/show_pathway?ko03020+K02999+K03000+K03002+K03005+K03006+K03007+K03008+K03009+K03010+K03011+K03012+K03013+K03014+K03015+K03016+K03017+K03018+K03019+K03020+K03021+K03022+K03023+K03025+K03026+K03027+K03040+K03041+K03042+K03043+K03044+K03045+K03046+K03047+K03048+K03049+K03050+K03051+K03053+K03055+K03056+K03058+K03059+K03060+K13797+K13798+K14721	0.1859	130856	119774	128694	81986	103312	99430	103290	93008	76370	112482	175886	85790	101094	118884	124866	149378	46332	117428	115072	79074	2163006	0.1859
Metabolism	Metabolism of other amino acids	Selenocompound metabolism	ko00450	http://www.genome.jp/kegg-bin/show_pathway?ko00450+K00384+K00548+K00549+K00955+K00956+K00957+K00958+K01008+K01042+K01739+K01758+K01760+K01761+K01763+K01874+K03341+K07309+K07310+K10837+K11717+K12527+K12528+K12529+K13811+K14155+K22182+K24042	0.0005828	118350	106622	121034	69172	85984	94496	90634	77706	54334	94782	196284	86514	111246	135300	129500	174020	52584	136522	139696	81934	2156714	0.0005828
Metabolism	Xenobiotics biodegradation and metabolism	Drug metabolism - other enzymes	ko00983	http://www.genome.jp/kegg-bin/show_pathway?ko00983+K00088+K00106+K00207+K00622+K00699+K00757+K00758+K00760+K00799+K00857+K00876+K00940+K01044+K01195+K01431+K01464+K01489+K01519+K01520+K01951+K03782+K03927+K07415+K13421+K13800+K23790	0.6776	109548	101874	114406	106342	101346	96762	107880	86578	93770	96404	173254	79480	100960	109908	115982	134008	66398	127116	131972	72876	2126864	0.6776
Metabolism	Global and overview maps	Fatty acid metabolism	ko01212	http://www.genome.jp/kegg-bin/show_pathway?ko01212+K00022+K00059+K00208+K00209+K00232+K00248+K00249+K00507+K00626+K00632+K00645+K00647+K00648+K00667+K01074+K01692+K01716+K01782+K01825+K01897+K01961+K01962+K01963+K02160+K02371+K02372+K03921+K06445+K07508+K07511+K07513+K07515+K07516+K08764+K09458+K09478+K09479+K10203+K10251+K10256+K10258+K10527+K10703+K10780+K10781+K11262+K11263+K11533+K13370+K1376…	0.6232	122082	114880	119960	78564	99656	102544	94758	83076	56054	93768	187548	77962	122634	116772	109994	133482	47194	128374	126238	82430	2097970	0.6232
Metabolism	Lipid metabolism	Sphingolipid metabolism	ko00600	http://www.genome.jp/kegg-bin/show_pathway?ko00600+K00654+K01080+K01117+K01130+K01134+K01186+K01189+K01190+K01201+K01202+K01634+K04628+K04708+K04710+K04712+K04718+K07406+K07407+K07553+K12309+K12348+K12349+K12350+K12354+K17108+K23727	0.06402	117896	122656	121560	63608	110252	97634	86262	64498	57222	87682	195520	66410	111622	125308	137292	143826	46280	130710	126608	76252	2089098	0.06402
Metabolism	Amino acid metabolism	Histidine metabolism	ko00340	http://www.genome.jp/kegg-bin/show_pathway?ko00340+K00013+K00128+K00129+K00274+K00603+K00765+K00817+K01089+K01458+K01468+K01479+K01496+K01523+K01590+K01663+K01693+K01712+K01745+K01814+K02500+K02501+K02502+K04486+K05602+K05603+K07008+K11755+K13990+K14152+K14755+K17363+K18649+K18911+K18912+K19787+K24017	0.0005828	110836	107312	115834	67632	85074	91992	94946	72554	49912	87830	186428	82526	103172	131796	123076	159348	51050	135642	135626	81760	2074346	0.0005828
Metabolism	Lipid metabolism	Fatty acid biosynthesis	ko00061	http://www.genome.jp/kegg-bin/show_pathway?ko00061+K00059+K00208+K00209+K00645+K00647+K00648+K00667+K01071+K01716+K01897+K01961+K01962+K01963+K02160+K02371+K02372+K03921+K09458+K10780+K10781+K10782+K11262+K11263+K11533+K13370+K15013+K16363+K18472+K18474+K18660+K22540	0.7913	113672	106732	110438	76948	94116	97850	88410	78008	51068	87708	171986	73204	117782	106692	98502	116444	45112	118888	117658	78248	1949466	0.7913
Metabolism	Biosynthesis of other secondary metabolites	Phenylpropanoid biosynthesis	ko00940	http://www.genome.jp/kegg-bin/show_pathway?ko00940+K00083+K00430+K00588+K01188+K01904+K03186+K03782+K05349+K05350+K09753+K09757+K10775+K11188+K13064	0.005795	100802	102612	121916	56526	87506	78368	68222	48288	41814	68938	194450	61246	104012	125538	149910	158700	36390	126194	128044	66800	1926276	0.005795
Human Diseases	Drug resistance: antimicrobial	Vancomycin resistance	ko01502	http://www.genome.jp/kegg-bin/show_pathway?ko01502+K01000+K01775+K01798+K01921+K01929+K02563+K07260+K08641+K15739+K18344+K18345+K18346+K18347+K18348+K18349+K18350+K18856+K18866	0.03764	111098	97330	109496	61590	80808	89358	81912	73598	46414	91514	182878	69426	105094	111724	110348	150010	38458	119262	123900	71056	1925274	0.03764
Metabolism	Metabolism of cofactors and vitamins	Folate biosynthesis	ko00790	http://www.genome.jp/kegg-bin/show_pathway?ko00790+K00011+K00079+K00287+K00500+K00796+K00950+K01077+K01113+K01307+K01495+K01497+K01633+K01664+K01665+K01724+K01737+K01930+K02619+K03342+K03635+K03637+K03638+K03639+K03750+K03752+K03831+K06879+K06897+K06920+K06984+K07141+K07142+K07589+K08310+K09007+K09457+K09739+K10026+K11754+K13818+K13938+K13939+K13940+K13941+K13950+K13998+K14652+K15740+K17488+K1848…	0.03764	88080	81630	88724	73410	70820	73570	82728	74242	54122	77442	144200	91130	89146	104250	83660	115672	59848	112044	111854	70146	1746718	0.03764
Metabolism	Biosynthesis of other secondary metabolites	Streptomycin biosynthesis	ko00521	http://www.genome.jp/kegg-bin/show_pathway?ko00521+K00010+K00067+K00844+K00845+K00973+K01092+K01710+K01790+K01835+K01858+K15778+K23144+K23987	0.001008	92742	84144	98980	57540	70350	75912	79222	68700	49184	75102	150358	73824	90502	105602	97068	124104	50232	112708	112190	66350	1734814	0.001008
Metabolism	Amino acid metabolism	Arginine and proline metabolism	ko00330	http://www.genome.jp/kegg-bin/show_pathway?ko00330+K00128+K00137+K00147+K00273+K00274+K00286+K00294+K00316+K00318+K00472+K00613+K00657+K00673+K00797+K00802+K00811+K00812+K00813+K00819+K00824+K00840+K00931+K00933+K00934+K01259+K01426+K01470+K01473+K01474+K01476+K01480+K01484+K01485+K01581+K01583+K01584+K01585+K01611+K01750+K01777+K02626+K03343+K03365+K05526+K06447+K08688+K09123+K09251+K09470+K0947…	0.003611	99204	93204	101278	58532	76372	73618	78344	61678	42150	73528	158198	65518	86830	105086	101824	126722	40324	107388	106770	65186	1721754	0.003611
Metabolism	Amino acid metabolism	Valine, leucine and isoleucine biosynthesis	ko00290	http://www.genome.jp/kegg-bin/show_pathway?ko00290+K00052+K00053+K00263+K00826+K00835+K01649+K01652+K01653+K01687+K01703+K01704+K01754+K09011+K14260+K17989+K21360	0.02113	95176	89570	94356	57274	68524	75896	82394	62626	45280	80028	150230	73452	77370	108442	100970	139198	37486	108606	106074	60436	1713388	0.02113
Cellular Processes	Cell growth and death	Necroptosis	ko04217	http://www.genome.jp/kegg-bin/show_pathway?ko04217+K00261+K00522+K00688+K01367+K01915+K02159+K02861+K03173+K03767+K03853+K04079+K04440+K04515+K04519+K04725+K05131+K05401+K05862+K05863+K05864+K08847+K09849+K10802+K11251+K12191+K12192+K12194+K12195+K12196+K12197+K12198+K12350+K12800+K13625+K14381+K15040+K15053+K16060+K16195+K16342+K17065+K21421+K21634	0.2123	95946	100958	115992	53354	86738	78572	75588	61608	53904	76900	138272	56920	76118	92834	107184	118174	31038	91452	91666	54766	1657984	0.2123
Organismal Systems	Environmental adaptation	Plant-pathogen interaction	ko04626	http://www.genome.jp/kegg-bin/show_pathway?ko04626+K00864+K01373+K02183+K02358+K02406+K04079+K04368+K05391+K09487+K12340+K12795+K13409+K13412+K13413+K13414+K13436+K13448+K13449+K13457+K14512+K15397+K20536+K20600	0.0007685	77268	115568	177030	53474	138598	63384	80836	72320	112870	78902	108488	43744	56352	68158	106642	82756	25952	67492	62774	43146	1635754	0.0007685
Cellular Processes	Cellular community - prokaryotes	Biofilm formation - Escherichia coli	ko02026	http://www.genome.jp/kegg-bin/show_pathway?ko02026+K00688+K00694+K00703+K00975+K01991+K02398+K02405+K02777+K03087+K03563+K03566+K03567+K04333+K04761+K05851+K06204+K07173+K07638+K07648+K07659+K07677+K07678+K07687+K07689+K07773+K07782+K10914+K11531+K11931+K11935+K11936+K12687+K14051+K18968+K21084+K21085+K21088	0.3075	95878	92062	104674	50000	70872	75080	74048	58706	42496	74868	145560	55066	76692	96410	102524	127630	31320	96106	96948	54440	1621380	0.3075
Metabolism	Energy metabolism	Sulfur metabolism	ko00920	http://www.genome.jp/kegg-bin/show_pathway?ko00920+K00184+K00185+K00299+K00380+K00381+K00385+K00387+K00390+K00392+K00394+K00395+K00640+K00641+K00651+K00860+K00955+K00956+K00957+K00958+K00988+K01011+K01082+K01738+K01739+K02045+K02046+K02047+K02048+K02439+K03119+K04091+K05907+K06881+K07306+K07307+K07308+K08352+K08357+K08358+K10764+K10831+K11180+K11181+K13034+K13811+K15422+K15551+K15552+K15553+K1555…	0.0004396	77772	71114	77570	59652	58666	65034	68152	55534	45676	66940	136034	85398	79346	98184	90958	129676	50902	103756	113926	58992	1593282	0.0004396
Organismal Systems	Endocrine system	Glucagon signaling pathway	ko04922	http://www.genome.jp/kegg-bin/show_pathway?ko04922+K00016+K00161+K00162+K00688+K00850+K00871+K00873+K01084+K01596+K01834+K02183+K03841+K04345+K04348+K04374+K04456+K04498+K04515+K04632+K04958+K04959+K04960+K05858+K06268+K07198+K07199+K07200+K07201+K11262+K11411+K11434+K15423+K16311+K17491+K19008+K19028	0.0004396	78128	103106	170248	49646	107656	63130	73478	62024	86194	73422	103000	42786	52238	69486	92798	91292	23018	67312	68508	38664	1516134	0.0004396
Organismal Systems	Aging	Longevity regulating pathway - worm	ko04212	http://www.genome.jp/kegg-bin/show_pathway?ko04212+K00507+K00799+K00922+K01110+K01358+K03781+K04043+K04077+K04374+K04440+K04441+K04456+K04564+K04688+K07203+K08269+K08341+K09414+K10798+K11204+K11411+K12824+K13113+K13356+K14966+K16197+K17491+K18463+K19765+K19770	0.002827	74750	81254	108844	74640	88488	62756	79844	69306	88084	71706	94294	52278	53104	67762	73260	79496	59288	74594	69492	46332	1469572	0.002827
Metabolism	Lipid metabolism	Fatty acid degradation	ko00071	http://www.genome.jp/kegg-bin/show_pathway?ko00071+K00001+K00022+K00121+K00128+K00232+K00248+K00249+K00252+K00496+K00529+K00626+K00632+K01692+K01782+K01825+K01897+K01909+K04072+K05297+K05939+K06445+K07508+K07511+K07513+K07515+K07516+K09478+K09479+K10527+K13238+K13767+K13951+K13953+K13954+K14338+K15013	0.06402	82114	77434	83756	49160	64348	62564	63872	55794	40890	62184	131516	50342	75362	81016	84468	100156	29392	86762	85822	53698	1420650	0.06402
Organismal Systems	Environmental adaptation	Thermogenesis	ko04714	http://www.genome.jp/kegg-bin/show_pathway?ko04714+K00234+K00235+K00411+K00412+K00413+K00414+K00415+K00416+K00417+K00418+K00419+K00420+K01054+K01897+K02126+K02127+K02128+K02130+K02131+K02132+K02133+K02134+K02135+K02136+K02137+K02138+K02140+K02256+K02257+K02258+K02259+K02261+K02262+K02263+K02264+K02265+K02266+K02267+K02268+K02270+K02271+K02272+K02273+K02833+K02991+K03099+K03878+K03879+K03880+K0388…	0.0004396	66500	91862	173346	47416	113354	51808	65488	63644	95856	67544	94188	42722	56174	56916	80858	58752	26540	59324	59466	40660	1412418	0.0004396
Genetic Information Processing	Folding, sorting and degradation	Sulfur relay system	ko04122	http://www.genome.jp/kegg-bin/show_pathway?ko04122+K00566+K01011+K03148+K03151+K03154+K03635+K03636+K03637+K03639+K03831+K04085+K04487+K07235+K07236+K07237+K11996+K12161+K14168+K14169+K21028+K21029+K21140+K21147+K21148	0.002827	69430	62394	74844	54768	53588	58590	61110	54492	44478	63900	117614	64610	66266	86798	81656	110006	46694	90736	93282	51950	1407206	0.002827
Organismal Systems	Endocrine system	Insulin signaling pathway	ko04910	http://www.genome.jp/kegg-bin/show_pathway?ko04910+K00688+K00844+K00871+K00922+K01084+K01106+K01596+K02183+K02833+K02991+K03083+K03099+K03259+K03841+K04345+K04365+K04368+K04369+K04371+K04440+K04456+K04688+K04739+K05695+K06069+K06269+K06276+K06277+K07188+K07192+K07198+K07199+K07200+K07201+K07203+K07208+K07209+K07827+K07828+K11262+K15909+K18952	0.0004396	59206	104126	185168	45562	122922	51030	70796	60036	111494	62450	73874	31688	34762	49406	81876	58484	25858	47584	47272	27638	1351232	0.0004396
Metabolism	Amino acid metabolism	Phenylalanine metabolism	ko00360	http://www.genome.jp/kegg-bin/show_pathway?ko00360+K00055+K00074+K00129+K00146+K00274+K00285+K00457+K00500+K00529+K00811+K00812+K00813+K00815+K00817+K00824+K00832+K01426+K01451+K01593+K01666+K01692+K01912+K02554+K02609+K02611+K02612+K02613+K02614+K02618+K03782+K04073+K05710+K05712+K05713+K05714+K07253+K10775+K10797+K11358+K13064+K14454+K14455+K15849+K15866+K18355+K18356+K18359	0.002827	76534	72806	76082	44832	52672	55432	62756	46420	33792	54762	125736	51474	63088	83298	82902	111046	30694	86490	88562	47548	1346926	0.002827
Human Diseases	Endocrine and metabolic disease	Insulin resistance	ko04931	http://www.genome.jp/kegg-bin/show_pathway?ko04931+K00688+K00820+K00922+K01084+K01110+K01596+K02580+K03083+K04373+K04440+K04456+K04688+K04734+K05695+K06068+K06269+K06276+K07198+K07199+K07200+K07201+K07203+K07209+K07293+K09667+K11533+K14497+K15719+K17605+K17902+K18050+K18052+K18952+K19662	0.0004396	67744	92678	158650	43824	96638	55428	67138	56112	80832	63586	89662	38166	44674	59632	78930	78030	21044	57012	56942	33726	1340448	0.0004396
Cellular Processes	Transport and catabolism	Peroxisome	ko04146	http://www.genome.jp/kegg-bin/show_pathway?ko04146+K00031+K00106+K00232+K00273+K00308+K00624+K00803+K00830+K00869+K01640+K01796+K01897+K03426+K03781+K04564+K04565+K07513+K07753+K08726+K08764+K11147+K11187+K11517+K12261+K12663+K13237+K13273+K13279+K13335+K13338+K13339+K13341+K13342+K13346+K13347+K13348+K13356	0.003611	72936	67602	75450	43136	58434	55794	56042	49928	36990	54468	121572	51604	74194	73130	75218	86440	30568	80112	83176	52744	1299538	0.003611
Organismal Systems	Endocrine system	PPAR signaling pathway	ko03320	http://www.genome.jp/kegg-bin/show_pathway?ko03320+K00029+K00232+K00249+K00507+K00864+K01596+K01641+K01897+K06272+K06276+K07513+K08752+K08753+K08754+K08757+K08758+K08762+K08764+K08770+K08771+K15013+K17284+K20254	0.3075	71964	71866	85324	42876	64886	55278	57752	50154	43502	54994	116484	45970	68922	70792	78618	83870	27390	76766	76718	48868	1292994	0.3075
Human Diseases	Infectious disease: bacterial	Tuberculosis	ko05152	http://www.genome.jp/kegg-bin/show_pathway?ko05152+K00914+K01368+K01379+K02040+K02084+K02144+K02146+K02154+K02155+K02159+K02183+K02580+K03175+K03661+K03662+K03990+K04043+K04077+K04348+K04371+K04440+K04441+K04456+K04498+K04513+K04515+K04519+K04718+K04733+K06268+K06505+K06528+K06560+K06563+K06752+K06856+K07369+K07887+K07888+K07889+K07897+K07983+K08060+K08064+K08065+K08066+K08738+K08846+K08862+K1005…	0.003611	65754	78934	106180	49578	83296	51718	67378	59298	77426	59450	86646	42444	45922	58700	76398	71536	41964	62448	57556	39472	1282098	0.003611
Cellular Processes	Transport and catabolism	Lysosome	ko04142	http://www.genome.jp/kegg-bin/show_pathway?ko04142+K01052+K01074+K01134+K01137+K01158+K01186+K01189+K01192+K01195+K01197+K01201+K01202+K01204+K01205+K01206+K01275+K01279+K01363+K01365+K01366+K01368+K01369+K01371+K01373+K01374+K01379+K01382+K01444+K01565+K02144+K02146+K02154+K02155+K03661+K03662+K04644+K04646+K05642+K05656+K06129+K06497+K06501+K06528+K08239+K08565+K08568+K08569+K12309+K12311+K1231…	0.08897	57790	82860	112378	34610	95160	51962	56174	45788	59110	47134	95574	34088	57482	59392	89622	51398	24120	64850	53668	46588	1219748	0.08897
Human Diseases	Infectious disease: bacterial	Legionellosis	ko05134	http://www.genome.jp/kegg-bin/show_pathway?ko05134+K00239+K02084+K02406+K02580+K03231+K03233+K03283+K03596+K03990+K04077+K04519+K04734+K05505+K07874+K07875+K07937+K07953+K08517+K08738+K09414+K10168+K13525+K14416+K15474+K15475+K23561	0.0005828	61472	73406	104732	43622	83312	46828	62122	54316	69146	62794	83306	37656	44982	56338	75418	63572	27406	55328	55134	36618	1197508	0.0005828
Human Diseases	Infectious disease: bacterial	Salmonella infection	ko05132	http://www.genome.jp/kegg-bin/show_pathway?ko05132+K00134+K00914+K02159+K02406+K02580+K02833+K02861+K02985+K03094+K03173+K03175+K03221+K03671+K04079+K04368+K04369+K04371+K04377+K04379+K04392+K04393+K04409+K04427+K04431+K04432+K04437+K04440+K04441+K04448+K04456+K04467+K04513+K04519+K04733+K04734+K05692+K05755+K05756+K05757+K05758+K05759+K06071+K06478+K07209+K07829+K07834+K07887+K07888+K07889+K0789…	0.001008	52104	84154	118550	37748	93786	44828	58806	50444	83516	49142	78390	34060	40440	50028	80476	57086	20562	47096	45914	31208	1158338	0.001008
Cellular Processes	Cellular community - prokaryotes	Biofilm formation - Vibrio cholerae	ko05111	http://www.genome.jp/kegg-bin/show_pathway?ko05111+K00640+K01791+K01912+K02405+K02452+K02453+K02454+K02455+K02456+K02457+K02458+K02459+K02460+K02461+K02462+K02463+K02472+K02777+K02779+K03087+K03092+K03557+K03563+K03606+K03666+K05851+K05946+K07173+K07678+K07689+K08604+K10909+K10912+K10914+K10917+K10924+K10941+K10942+K10943+K12276+K16554+K20918+K20954+K20955+K20956+K20957+K20958+K20959+K20960+K2096…	0.005795	63290	59542	61064	40786	48796	50618	55664	43690	30534	51094	100472	52318	58970	68580	59568	77568	28902	69960	71764	43630	1136810	0.005795
Organismal Systems	Endocrine system	Adipocytokine signaling pathway	ko04920	http://www.genome.jp/kegg-bin/show_pathway?ko04920+K01084+K01596+K01897+K02580+K03173+K04440+K04456+K04467+K04734+K07198+K07199+K07200+K07203+K07209+K07293+K07297+K07298+K07359+K15013+K18052	0.002827	56882	67586	110186	39544	74032	44462	52544	48288	58076	48316	89178	37238	54922	52346	60796	57574	22476	56746	58210	38912	1128314	0.002827
Metabolism	Metabolism of cofactors and vitamins	Biotin metabolism	ko00780	http://www.genome.jp/kegg-bin/show_pathway?ko00780+K00059+K00208+K00647+K00652+K00833+K01012+K01906+K01935+K01942+K02169+K02170+K02372+K03524+K08351+K09458+K09789	0.1212	65178	61100	60586	41774	51724	56044	52798	44248	26730	49930	94970	49086	61260	66706	54894	71856	28772	69992	68426	47530	1123604	0.1212
Environmental Information Processing	Signal transduction	HIF-1 signaling pathway	ko04066	http://www.genome.jp/kegg-bin/show_pathway?ko04066+K00016+K00134+K00161+K00162+K00844+K00850+K00922+K00927+K01116+K01623+K01689+K02580+K02677+K02991+K03259+K03868+K03870+K03872+K03873+K03982+K04368+K04369+K04371+K04456+K04498+K04515+K04688+K05859+K07203+K14736+K16451+K19662+K21421	0.0001827	61466	68932	85936	41078	64126	49036	54126	46046	47312	50438	88042	36576	45596	57452	65694	74490	19724	58674	57900	36374	1109018	0.0001827
Genetic Information Processing	Folding, sorting and degradation	Protein processing in endoplasmic reticulum	ko04141	http://www.genome.jp/kegg-bin/show_pathway?ko04141+K01228+K01367+K01456+K02159+K03094+K03173+K03237+K03283+K03347+K03853+K03868+K04079+K04374+K04426+K04431+K04440+K04523+K04555+K04556+K04571+K05546+K06689+K07151+K07342+K07953+K08054+K08056+K08057+K08288+K08653+K08852+K08860+K09027+K09481+K09485+K09486+K09487+K09490+K09502+K09503+K09507+K09508+K09517+K09518+K09523+K09530+K09540+K09542+K09555+K0956…	0.004586	45308	78328	133898	32242	103004	36784	51224	50322	88650	53242	61460	39184	33054	43530	77300	39888	27974	39804	40222	29346	1104764	0.004586
Metabolism	Biosynthesis of other secondary metabolites	Monobactam biosynthesis	ko00261	http://www.genome.jp/kegg-bin/show_pathway?ko00261+K00133+K00215+K00928+K00955+K00956+K00957+K00958+K01714+K05375+K12524+K12525+K12526+K13811+K16422+K19113	0.003611	62420	54248	58944	37376	45956	48596	49456	39428	25988	46838	98844	42642	58274	67008	63246	83944	24434	71070	72138	42174	1093024	0.003611
Cellular Processes	Cell growth and death	Ferroptosis	ko04216	http://www.genome.jp/kegg-bin/show_pathway?ko04216+K00522+K00657+K01897+K05361+K06519+K08337+K08339+K10142+K10435+K11204+K11205+K12889+K13162+K13515+K13625+K14685+K14736+K15040+K21421+K21456	0.004586	57922	56026	65644	36874	50048	44486	46528	42050	33628	44472	102066	43010	63654	60776	63936	68302	26112	65384	68054	44964	1083936	0.004586
Metabolism	Energy metabolism	Photosynthesis	ko00195	http://www.genome.jp/kegg-bin/show_pathway?ko00195+K02108+K02109+K02110+K02111+K02112+K02113+K02114+K02115+K02634+K02635+K02636+K02637+K02638+K02639+K02641+K02689+K02690+K02691+K02692+K02693+K02694+K02695+K02698+K02699+K02701+K02703+K02704+K02705+K02706+K02707+K02712+K02714+K02716+K02717+K02719+K02721+K02723+K02724+K03541+K03542+K08901+K08903+K08905+K08906+K14332	0.08897	66020	57404	58086	36784	44632	45330	48304	37640	24468	47554	101174	34220	58126	62554	62156	85610	20150	66428	66458	39030	1062128	0.08897
Environmental Information Processing	Signal transduction	PI3K-Akt signaling pathway	ko04151	http://www.genome.jp/kegg-bin/show_pathway?ko04151+K00922+K01084+K01110+K01596+K02089+K02091+K02206+K02539+K02580+K02677+K02833+K02991+K03083+K03099+K03258+K03259+K03456+K04079+K04354+K04368+K04369+K04371+K04374+K04377+K04382+K04392+K04456+K04465+K04467+K04503+K04536+K04539+K04659+K04688+K05072+K05131+K05453+K05637+K05717+K05719+K06071+K06236+K06237+K06238+K06240+K06251+K06252+K06276+K06483+K0662…	0.0005828	37308	86386	180174	36070	110856	33826	55726	49204	105620	40724	49262	25138	23758	32708	63668	32270	16040	30044	27500	20498	1056780	0.0005828
Metabolism	Metabolism of other amino acids	Glutathione metabolism	ko00480	http://www.genome.jp/kegg-bin/show_pathway?ko00480+K00031+K00032+K00033+K00036+K00383+K00432+K00434+K00681+K00797+K00799+K00802+K01255+K01256+K01270+K01469+K01581+K01919+K01920+K04097+K05361+K06048+K07160+K07232+K11140+K11186+K11204+K11205+K20838+K21456+K21888+K22596+K23123+K23124+K23790	0.001315	55610	53608	59712	31226	46098	45692	46364	40320	28062	43446	95534	43916	58018	62786	59094	69502	29062	64620	66468	44010	1043148	0.001315
Human Diseases	Cancer: overview	MicroRNAs in cancer	ko05206	http://www.genome.jp/kegg-bin/show_pathway?ko05206+K00558+K00922+K01110+K01116+K01425+K02091+K02539+K02580+K02599+K02677+K02833+K03099+K04368+K04369+K04371+K04377+K04381+K04445+K04464+K04498+K04503+K04513+K04514+K04702+K04728+K05658+K05665+K05734+K05859+K06067+K06252+K06256+K06620+K06626+K06643+K07203+K07209+K07606+K07827+K07828+K08007+K09389+K10139+K10373+K10577+K11406+K11411+K11430+K11459+K1159…	0.02113	30992	48640	76786	98198	75974	51138	61266	57288	97962	48896	48414	52134	31758	28304	37990	20308	61240	42792	45188	24016	1039284	0.02113
Organismal Systems	Aging	Longevity regulating pathway - multiple species	ko04213	http://www.genome.jp/kegg-bin/show_pathway?ko04213+K00922+K01440+K01768+K02833+K03283+K03695+K03781+K04345+K04456+K04564+K04565+K04688+K06067+K07198+K07199+K07200+K07201+K07203+K07827+K07828+K08339+K09542+K11121+K11411+K12767+K19800	0.0004396	46726	68420	132490	31926	89214	35642	47502	42414	73520	48328	58660	24308	31676	39590	58564	46194	15366	39292	38586	24264	992682	0.0004396
Metabolism	Amino acid metabolism	Valine, leucine and isoleucine degradation	ko00280	http://www.genome.jp/kegg-bin/show_pathway?ko00280+K00020+K00022+K00128+K00140+K00166+K00167+K00186+K00187+K00188+K00248+K00249+K00253+K00263+K00382+K00626+K00632+K00822+K00826+K00827+K01027+K01028+K01029+K01640+K01641+K01692+K01782+K01825+K01847+K01848+K01849+K01907+K01965+K01966+K01968+K01969+K05605+K05606+K07250+K07508+K07511+K07513+K07515+K08683+K09478+K09699+K11263+K11381+K11410+K13524+K1376…	0.02113	57188	52722	53518	35348	41970	41368	46712	37516	24302	40666	90658	38718	48546	58984	56832	74742	22574	63244	58572	40336	984516	0.02113
Genetic Information Processing	Translation	RNA transport	ko03013	http://www.genome.jp/kegg-bin/show_pathway?ko03013+K00784+K00974+K01164+K02516+K03113+K03231+K03236+K03237+K03238+K03239+K03240+K03241+K03242+K03243+K03246+K03247+K03248+K03249+K03250+K03251+K03252+K03253+K03254+K03257+K03258+K03259+K03260+K03262+K03537+K03538+K03539+K03540+K03680+K03754+K07562+K07936+K10577+K12160+K12172+K12812+K12875+K12876+K12877+K12878+K12879+K12880+K12881+K12883+K13025+K1311…	0.1041	38150	63092	94858	30794	68876	31570	48700	45590	69902	40934	61724	48032	34028	47552	62830	49138	27150	45474	46406	28738	983538	0.1041
Human Diseases	Cancer: overview	Pathways in cancer	ko05200	http://www.genome.jp/kegg-bin/show_pathway?ko05200+K00355+K00799+K00922+K01110+K01115+K01116+K01398+K01679+K02084+K02089+K02091+K02159+K02183+K02206+K02219+K02353+K02580+K02599+K02677+K02833+K03068+K03083+K03094+K03099+K03173+K03174+K03175+K03347+K03511+K03868+K03870+K03872+K03873+K03875+K04079+K04189+K04345+K04365+K04368+K04369+K04371+K04377+K04379+K04392+K04393+K04402+K04411+K04440+K04445+K0444…	0.001008	40158	75716	127960	28666	88804	33918	47774	42028	80068	39936	55548	27088	27796	38946	66814	41780	16706	36116	34906	23546	974274	0.001008
Metabolism	Carbohydrate metabolism	C5-Branched dibasic acid metabolism	ko00660	http://www.genome.jp/kegg-bin/show_pathway?ko00660+K00052+K01575+K01652+K01653+K01703+K01704+K01846+K01902+K01903+K04835+K08691+K09011+K10218+K14472+K18288+K18289+K18291+K18292+K19268	0.01726	51018	47332	51734	32370	36232	42176	47710	39038	27232	48818	82694	48258	45436	61716	52620	74326	24470	63168	61496	36114	973958	0.01726
Human Diseases	Drug resistance: antimicrobial	Cationic antimicrobial peptide (CAMP) resistance	ko01503	http://www.genome.jp/kegg-bin/show_pathway?ko01503+K00677+K01364+K01399+K01401+K01406+K01448+K03367+K03585+K03673+K03739+K03740+K03760+K03767+K04771+K07264+K07637+K07640+K07660+K07662+K07806+K08589+K10011+K10012+K12340+K12962+K12963+K12973+K12975+K13014+K14188+K14205+K18072+K18073+K18138+K19078+K19079+K19226	0.4727	56506	49720	48434	46476	46936	52304	50070	41058	34020	43372	81636	34148	53114	48628	46080	57784	31930	57842	55250	36140	971448	0.4727
Metabolism	Metabolism of other amino acids	D-Glutamine and D-glutamate metabolism	ko00471	http://www.genome.jp/kegg-bin/show_pathway?ko00471+K00261+K01425+K01776+K01924+K01925+K05597+K22210+K23169+K23170+K23265	0.02113	54460	48444	52004	32936	40542	42366	42982	40518	23496	45492	82278	45920	51752	59998	51678	69180	23692	58568	61614	40554	968474	0.02113
Human Diseases	Drug resistance: antineoplastic	Antifolate resistance	ko01523	http://www.genome.jp/kegg-bin/show_pathway?ko01523+K00287+K00297+K00560+K00600+K00602+K01307+K01930+K02580+K04467+K04519+K05665+K05666+K05667+K05668+K05673+K05681+K07209+K11787+K13649	0.009108	55862	53154	58022	40556	49554	42932	48496	40710	39234	46612	78914	32874	44996	49864	53762	63946	24414	54914	54832	33104	966752	0.009108
Cellular Processes	Transport and catabolism	Endocytosis	ko04144	http://www.genome.jp/kegg-bin/show_pathway?ko04144+K00889+K00909+K01115+K01528+K02833+K03175+K03283+K04189+K04393+K04439+K04513+K04551+K04644+K04646+K04678+K05632+K05633+K05755+K05756+K05757+K05758+K06069+K06278+K06643+K06751+K07876+K07879+K07887+K07888+K07889+K07891+K07897+K07901+K07903+K07904+K07905+K07937+K07941+K10364+K10365+K10396+K10591+K11824+K11825+K11826+K11827+K11839+K11981+K12183+K1218…	0.001008	19812	102900	202870	27024	150310	20468	55832	48126	146384	36514	18592	10180	1266	11164	76628	3270	8416	6526	2474	3960	952716	0.001008
Human Diseases	Cardiovascular disease	Fluid shear stress and atherosclerosis	ko05418	http://www.genome.jp/kegg-bin/show_pathway?ko05418+K00355+K00799+K00922+K01365+K01398+K01940+K02183+K02580+K03671+K04079+K04379+K04392+K04426+K04427+K04431+K04440+K04441+K04448+K04456+K04464+K04467+K04513+K04519+K05692+K06278+K07198+K07209+K07860+K08009+K09260+K09487+K10456+K12160+K14381+K18952+K20607+K21278+K23790	0.0007685	45612	60702	103794	31332	66834	37164	43980	39164	56506	42284	65392	32370	36010	45334	58224	50572	18760	43948	42818	28118	948918	0.0007685
Metabolism	Glycan biosynthesis and metabolism	Glycosphingolipid biosynthesis - globo and isoglobo series	ko00603	http://www.genome.jp/kegg-bin/show_pathway?ko00603+K00722+K01189+K01204+K07406+K07407+K12373	0.07566	53566	56018	57516	27614	49882	43770	40286	30166	23988	38922	87856	29152	47682	58042	61402	66800	17990	60544	56798	37016	945010	0.07566
Environmental Information Processing	Membrane transport	Phosphotransferase system (PTS)	ko02060	http://www.genome.jp/kegg-bin/show_pathway?ko02060+K00882+K02744+K02745+K02746+K02747+K02750+K02753+K02757+K02759+K02760+K02761+K02768+K02769+K02770+K02771+K02773+K02774+K02775+K02777+K02779+K02781+K02782+K02783+K02784+K02786+K02788+K02791+K02793+K02794+K02795+K02796+K02798+K02800+K02804+K02806+K02810+K02819+K02821+K02822+K03475+K08483+K08484+K08485+K10984+K10985+K10986+K11192+K11195+K17465+K1746…	0.1859	55662	56042	53558	25762	36142	39642	41476	27348	22348	35794	98556	28232	38384	54374	70182	90096	12964	52570	57546	26882	923560	0.1859
Metabolism	Amino acid metabolism	Tyrosine metabolism	ko00350	http://www.genome.jp/kegg-bin/show_pathway?ko00350+K00001+K00055+K00121+K00129+K00135+K00151+K00274+K00451+K00455+K00457+K00484+K00505+K00811+K00812+K00813+K00815+K00817+K00832+K01555+K01557+K01593+K01668+K01800+K01826+K02509+K02510+K04072+K05921+K07253+K10219+K11358+K13951+K13953+K13954+K14454+K14455+K15849+K16164+K16165+K18933+K23470+K23492	0.004586	50710	48062	52022	27454	36202	39628	42110	33394	23610	38350	77754	36150	41340	54554	53396	68654	21388	56820	59298	32006	892902	0.004586
Human Diseases	Infectious disease: bacterial	Epithelial cell signaling in Helicobacter pylori infection	ko05120	http://www.genome.jp/kegg-bin/show_pathway?ko05120+K01116+K01428+K02144+K02145+K02146+K02147+K02148+K02149+K02150+K02151+K02152+K02153+K02154+K02155+K02580+K03191+K03196+K03661+K03662+K04392+K04393+K04409+K04440+K04441+K04448+K04467+K04734+K05505+K05701+K05728+K05859+K07209+K07293+K08114+K08303+K08727+K12499+K14048	0.0004396	43550	45774	58256	25798	41822	34910	39680	34366	32356	38164	71692	42166	45160	52118	51678	61138	24302	51648	55152	34116	883846	0.0004396
Environmental Information Processing	Signal transduction	AMPK signaling pathway	ko04152	http://www.genome.jp/kegg-bin/show_pathway?ko04152+K00021+K00507+K00850+K00922+K01084+K01596+K03234+K03456+K03841+K04354+K04382+K04427+K04456+K04503+K04688+K06276+K06627+K07188+K07198+K07199+K07200+K07201+K07203+K07208+K07297+K07298+K07359+K07877+K07881+K07901+K07903+K07905+K08271+K08292+K11262+K11411+K11583+K11584+K19028+K21357	0.0007685	25714	72502	153922	27714	98066	23618	46370	39104	95176	31086	31986	18206	11506	23008	54924	20546	11670	19896	17180	12068	834262	0.0007685
Organismal Systems	Immune system	NOD-like receptor signaling pathway	ko04621	http://www.genome.jp/kegg-bin/show_pathway?ko04621+K01363+K02406+K02580+K02861+K03173+K03174+K03175+K03462+K03671+K04079+K04371+K04427+K04440+K04441+K04448+K04467+K04513+K04519+K04725+K04733+K04734+K04958+K04959+K04960+K05131+K05230+K05410+K05505+K05858+K05862+K06068+K06071+K06630+K07209+K07211+K08009+K08339+K08341+K08727+K08846+K08847+K09849+K10165+K11864+K12499+K12795+K12796+K12800+K12806+K1504…	0.004586	34604	52292	73796	26378	57556	29792	39990	36436	51744	36882	55822	28164	31518	36894	50204	39950	17696	36008	37158	23610	796494	0.004586
Human Diseases	Neurodegenerative disease	Huntington disease	ko05016	http://www.genome.jp/kegg-bin/show_pathway?ko05016+K00234+K00235+K00411+K00412+K00413+K00414+K00415+K00416+K00417+K00418+K00419+K00420+K00432+K00914+K02084+K02126+K02127+K02128+K02131+K02132+K02133+K02134+K02135+K02136+K02137+K02138+K02159+K02256+K02261+K02262+K02263+K02264+K02265+K02266+K02267+K02268+K02270+K02271+K02272+K02273+K03006+K03007+K03008+K03009+K03010+K03011+K03012+K03013+K03014+K0301…	0.005795	29120	58282	119396	21736	75856	24814	35744	36518	73716	36886	38226	25772	23068	26742	60104	20410	18474	25932	23482	19924	794202	0.005795
Metabolism	Metabolism of terpenoids and polyketides	Polyketide sugar unit biosynthesis	ko00523	http://www.genome.jp/kegg-bin/show_pathway?ko00523+K00067+K00973+K01710+K01790+K13310+K13327+K13328+K16435+K16436+K16438+K17947+K23144+K23987	0.03121	40418	34104	40716	27124	29048	34550	37808	35660	24614	34650	64316	39314	43334	47424	37108	51962	29614	51928	52632	31690	788014	0.03121
Cellular Processes	Transport and catabolism	Autophagy - animal	ko04140	http://www.genome.jp/kegg-bin/show_pathway?ko04140+K00914+K00922+K01110+K01363+K01365+K01379+K02833+K03175+K03237+K04345+K04368+K04369+K04371+K04382+K04427+K04440+K04456+K04688+K04958+K05410+K06068+K06276+K06528+K07198+K07203+K07208+K07298+K07359+K07827+K07828+K07829+K07830+K07831+K07874+K07897+K07898+K07901+K07920+K07925+K08266+K08269+K08333+K08334+K08337+K08339+K08341+K08342+K08343+K08512+K0880…	0.0007685	15898	80342	183090	23982	118678	16832	44572	40262	120346	30092	14322	10164	1892	9042	54342	3362	7448	5488	3472	3794	787420	0.0007685
Organismal Systems	Nervous system	Glutamatergic synapse	ko04724	http://www.genome.jp/kegg-bin/show_pathway?ko04724+K01115+K01425+K01915+K02677+K04344+K04345+K04348+K04371+K04536+K04539+K04630+K04632+K04851+K04958+K04959+K04960+K05858+K06268+K14207+K14990+K16342+K19662	0.0003298	42406	52278	75096	24772	54606	33700	36676	30392	40012	34610	55192	23684	30034	37976	46630	46178	13184	37250	35628	22448	772752	0.0003298
Metabolism	Biosynthesis of other secondary metabolites	Novobiocin biosynthesis	ko00401	http://www.genome.jp/kegg-bin/show_pathway?ko00401+K00220+K00812+K00813+K00815+K00817+K00832+K04517+K11358+K14187+K24018	0.0007685	41460	39472	43280	24542	28952	31918	35264	28322	19488	32332	68222	32492	38280	47482	42998	58156	20038	49722	52172	28962	763554	0.0007685
Human Diseases	Cancer: overview	Central carbon metabolism in cancer	ko05230	http://www.genome.jp/kegg-bin/show_pathway?ko05230+K00016+K00036+K00161+K00162+K00844+K00850+K00873+K00922+K01110+K01425+K01834+K02833+K04368+K04369+K04371+K04377+K04456+K05616+K07203+K07827+K07828+K11413+K11416+K13780+K14634	0.0007685	39582	49228	73222	25482	46248	32664	37074	30660	35246	34118	55870	24552	28816	38134	48254	49314	13108	38300	39214	22026	761112	0.0007685
Metabolism	Metabolism of cofactors and vitamins	Vitamin B6 metabolism	ko00750	http://www.genome.jp/kegg-bin/show_pathway?ko00750+K00097+K00275+K00831+K00868+K01733+K03472+K03473+K03474+K05275+K06215+K08681+K13248+K18609	0.3075	45980	41248	42320	25988	34202	36412	34516	28080	19612	34388	68440	26126	37548	43694	41782	55792	15452	47224	46852	27058	752714	0.3075
Human Diseases	Infectious disease: viral	Human papillomavirus infection	ko05165	http://www.genome.jp/kegg-bin/show_pathway?ko05165+K00873+K00922+K01110+K02089+K02091+K02144+K02145+K02146+K02147+K02148+K02149+K02150+K02151+K02152+K02153+K02154+K02155+K02159+K02206+K02353+K02580+K02599+K02833+K03062+K03083+K03099+K03120+K03174+K03456+K03661+K03662+K04345+K04354+K04368+K04369+K04371+K04382+K04393+K04456+K04467+K04498+K04503+K04632+K04659+K04688+K04728+K05131+K05401+K05410+K0563…	0.0007685	25250	64528	125536	24426	81424	22298	39472	35642	80816	30230	30380	17866	13854	20876	47492	22046	11656	19596	19324	11774	744486	0.0007685
Organismal Systems	Digestive system	Pancreatic secretion	ko04972	http://www.genome.jp/kegg-bin/show_pathway?ko04972+K01176+K01298+K01312+K01346+K01539+K01540+K02677+K04353+K04392+K04513+K04632+K04936+K04958+K04959+K04960+K04962+K05850+K05853+K05858+K07836+K07884+K07886+K07901+K07904+K08779+K12298+K14074+K14075+K19662	0.001315	27552	63586	107338	27430	69172	35924	33068	28344	55810	29518	44696	15382	19230	24278	66812	28258	8402	21612	24724	11238	742374	0.001315
Organismal Systems	Endocrine system	Estrogen signaling pathway	ko04915	http://www.genome.jp/kegg-bin/show_pathway?ko04915+K00922+K01379+K01398+K02183+K02833+K03099+K03283+K04079+K04345+K04368+K04369+K04371+K04374+K04379+K04448+K04456+K04630+K04632+K04958+K04959+K04960+K05858+K06068+K07604+K07827+K07828+K09487+K09571+K11255+K11256	0.0005828	32740	53038	93056	21906	69810	25144	34132	32364	57234	37718	43452	21212	22112	28160	49918	29684	12054	26408	25102	17546	732790	0.0005828
Human Diseases	Neurodegenerative disease	Alzheimer disease	ko05010	http://www.genome.jp/kegg-bin/show_pathway?ko05010+K00134+K00234+K00235+K00411+K00412+K00413+K00414+K00415+K00416+K00417+K00418+K00419+K00420+K00914+K00922+K01367+K01408+K02084+K02090+K02126+K02127+K02128+K02131+K02132+K02133+K02134+K02135+K02136+K02137+K02138+K02183+K02256+K02261+K02262+K02263+K02264+K02265+K02266+K02267+K02268+K02270+K02271+K02272+K02273+K02353+K02580+K02833+K03068+K03083+K0309…	0.0007685	28414	62266	115340	23568	80334	23156	36396	34730	76648	33914	31196	16810	13346	21174	51292	22760	10598	18410	15952	12388	728692	0.0007685
Metabolism	Carbohydrate metabolism	Inositol phosphate metabolism	ko00562	http://www.genome.jp/kegg-bin/show_pathway?ko00562+K00010+K00140+K00888+K00889+K00913+K00914+K00920+K00921+K00922+K00923+K00999+K01083+K01092+K01093+K01099+K01106+K01108+K01110+K01114+K01116+K01771+K01803+K01858+K03084+K03335+K03336+K03337+K03338+K03339+K05857+K05858+K05859+K05860+K05861+K06606+K07281+K10047+K13711+K15422+K15759+K15909+K16043+K16044+K18081+K18082+K18083+K18649+K19006+K19517+K1980…	0.0005828	35308	51226	82508	23144	55458	27104	36232	30616	47598	30078	49100	20798	24644	32782	42284	38448	12604	33716	32304	19338	725290	0.0005828
Cellular Processes	Cell motility	Bacterial chemotaxis	ko02030	http://www.genome.jp/kegg-bin/show_pathway?ko02030+K00575+K02410+K02416+K02417+K02556+K02557+K03406+K03407+K03408+K03409+K03410+K03411+K03412+K03413+K03414+K03415+K03776+K10108+K10439+K10540+K12368+K13924	0.9097	40116	42842	36846	19218	28158	34420	41458	26904	17364	43952	60582	25902	36366	47000	43586	57754	11626	42296	41486	23234	721110	0.9097
Metabolism	Amino acid metabolism	Lysine degradation	ko00310	http://www.genome.jp/kegg-bin/show_pathway?ko00310+K00022+K00128+K00135+K00137+K00252+K00290+K00382+K00468+K00471+K00626+K00658+K00824+K01034+K01035+K01506+K01582+K01692+K01782+K01825+K01843+K01844+K03897+K06101+K07250+K07511+K07515+K09186+K09187+K09188+K09251+K11419+K11420+K11421+K11422+K11423+K11424+K11426+K11430+K11431+K11433+K11703+K13609+K13647+K14268+K14959+K15736+K17451+K18011+K18012+K1801…	0.03121	44226	38652	41756	23154	31436	28644	33036	26216	17424	28438	67962	24886	34378	43356	43108	57552	15120	45056	42082	28480	714962	0.03121
Organismal Systems	Nervous system	GABAergic synapse	ko04727	http://www.genome.jp/kegg-bin/show_pathway?ko04727+K01425+K01580+K01915+K02677+K04344+K04345+K04536+K04539+K04630+K04849+K04851+K04853+K04857+K05034+K05044+K05045+K05046+K05185+K06027+K08341+K13524+K14207+K14990+K14992+K19662	0.0003298	41514	45042	57020	23426	44494	32896	33660	27856	30604	32312	54322	23308	30268	37658	41736	46756	12732	37484	35944	22500	711532	0.0003298
Metabolism	Glycan biosynthesis and metabolism	Lipopolysaccharide biosynthesis	ko00540	http://www.genome.jp/kegg-bin/show_pathway?ko00540+K00677+K00713+K00748+K00912+K00979+K01627+K02517+K02527+K02535+K02536+K02840+K02841+K02843+K02844+K02847+K02848+K02849+K03269+K03270+K03271+K03272+K03273+K03274+K03275+K03276+K03278+K03279+K03280+K03760+K06041+K07031+K07264+K09778+K09953+K12973+K12975+K12976+K12977+K12979+K12983+K12985+K12986+K15669+K16363+K19353+K19803+K21344+K21345+K23083	0.1859	45974	39732	29326	38970	42750	44832	43568	34554	18450	32982	56828	22118	52576	30314	21322	16132	19762	40694	37694	34984	703562	0.1859
Metabolism	Xenobiotics biodegradation and metabolism	Benzoate degradation	ko00362	http://www.genome.jp/kegg-bin/show_pathway?ko00362+K00074+K00252+K00446+K00448+K00449+K00481+K00626+K00632+K01031+K01055+K01075+K01607+K01615+K01617+K01666+K01692+K01782+K01821+K01825+K01856+K01857+K02554+K03381+K04073+K04108+K04110+K04112+K04114+K04115+K04116+K04117+K05549+K05550+K05783+K05784+K07104+K07516+K07535+K07536+K07538+K07823+K10216+K10218+K10219+K13767+K14333+K14727+K16173+K16243+K1651…	0.001706	39696	37190	36328	20700	26342	29488	28802	22906	16102	28624	70480	26676	32826	43804	45252	61566	14632	45684	46760	24354	698212	0.001706
Metabolism	Carbohydrate metabolism	Ascorbate and aldarate metabolism	ko00053	http://www.genome.jp/kegg-bin/show_pathway?ko00053+K00012+K00064+K00128+K00434+K00699+K00880+K01053+K01630+K01706+K01707+K01708+K02821+K02822+K03077+K03078+K03079+K03475+K03476+K08092+K08232+K10046+K10047+K12447+K13874+K13875+K13876+K13877+K14190+K16190+K17744+K18649+K18981+K18983+K20023+K21888+K23003+K23004+K23005+K23007	0.0002461	34002	35918	41262	22194	30872	29074	29100	23332	21742	28100	62154	25868	35088	42012	42512	46266	19200	43600	42384	25696	680376	0.0002461
Metabolism	Glycan biosynthesis and metabolism	Glycosaminoglycan degradation	ko00531	http://www.genome.jp/kegg-bin/show_pathway?ko00531+K01137+K01195+K01197+K01205+K01207+K01565+K12309+K12373	0.06402	37562	36352	37860	17896	35782	33446	29158	24294	16114	29266	63198	22486	39266	41486	40868	45014	13456	45546	41452	28766	679268	0.06402
Human Diseases	Cancer: overview	Viral carcinogenesis	ko05203	http://www.genome.jp/kegg-bin/show_pathway?ko05203+K00873+K00922+K02087+K02089+K02091+K02146+K02159+K02206+K02216+K02330+K02580+K02833+K03062+K03120+K03122+K03123+K03124+K03136+K03144+K03173+K03174+K03363+K03875+K03990+K04345+K04371+K04374+K04392+K04393+K04443+K04448+K04498+K04503+K04513+K04685+K04734+K05699+K05760+K05768+K06062+K06063+K06067+K06626+K06627+K06630+K06643+K06751+K07827+K07828+K0950…	0.005795	25126	46928	83122	19434	55154	20284	31444	31172	55006	29494	33872	26948	17526	26580	40696	26446	15070	24580	25646	16006	650534	0.005795
Metabolism	Metabolism of terpenoids and polyketides	Biosynthesis of ansamycins	ko01051	http://www.genome.jp/kegg-bin/show_pathway?ko01051+K00615+K15670+K16025+K16027+K16028+K16035	0.06402	37582	34848	38128	20232	26578	29024	27172	20722	15180	25980	60096	19284	31816	38260	42812	54926	11088	39520	41146	21350	635744	0.06402
Organismal Systems	Endocrine system	Progesterone-mediated oocyte maturation	ko04914	http://www.genome.jp/kegg-bin/show_pathway?ko04914+K00922+K02087+K02178+K02206+K02537+K03348+K03349+K03350+K03352+K03353+K03355+K03357+K03358+K03364+K04079+K04345+K04365+K04367+K04368+K04371+K04373+K04440+K04441+K04456+K04630+K05868+K06627+K06631+K06633+K07827+K08837+K10403+K11481+K21770+K21771	0.0007685	26608	48134	75372	20080	54666	22942	30634	26818	48512	25482	40394	18908	21556	26286	40276	28848	10488	24820	24386	16510	631720	0.0007685
Metabolism	Metabolism of other amino acids	Taurine and hypotaurine metabolism	ko00430	http://www.genome.jp/kegg-bin/show_pathway?ko00430+K00259+K00260+K00625+K00681+K00925+K01580+K03119+K03851+K03852+K13788+K15024+K15371+K15372+K19244	0.1041	38280	33672	35136	21264	26700	28562	27272	23084	14820	29368	58802	19834	29598	37356	40872	55060	10650	38544	39226	22248	630348	0.1041
Metabolism	Metabolism of other amino acids	D-Alanine metabolism	ko00473	http://www.genome.jp/kegg-bin/show_pathway?ko00473+K00824+K01775+K01798+K01921+K03367+K14188	0.0539	38546	33072	35518	19928	27082	28602	27068	22560	14610	28516	60402	21684	33556	37582	36436	50450	11718	38564	38966	23092	627952	0.0539
Metabolism	Metabolism of cofactors and vitamins	Riboflavin metabolism	ko00740	http://www.genome.jp/kegg-bin/show_pathway?ko00740+K00299+K00484+K00793+K00794+K00861+K00953+K01078+K01093+K01497+K02858+K04719+K07732+K08096+K09474+K11752+K11753+K14379+K14410+K14652+K14653+K14654+K14655+K14656+K18453+K19285+K19286+K20860+K20861+K20862+K20884+K21063+K21064+K22912+K23462+K23470	0.162	35120	31140	33524	26200	28268	29512	29398	25048	18782	26000	53640	28642	35796	34636	31636	40546	16696	37720	39030	22782	624116	0.162
Human Diseases	Infectious disease: parasitic	Toxoplasmosis	ko05145	http://www.genome.jp/kegg-bin/show_pathway?ko05145+K02580+K03175+K03283+K04371+K04427+K04432+K04440+K04441+K04456+K04467+K04630+K04725+K04733+K04734+K05637+K05719+K06240+K06276+K06752+K07209+K08060+K08738+K09565+K12473+K13412+K14145+K16060+K21289+K23534	0.0004396	17596	57598	125060	18146	101292	15048	36250	36960	94864	37804	11050	7182	1048	6286	37554	2286	5916	4000	1546	2986	620472	0.0004396
Genetic Information Processing	Translation	Ribosome biogenesis in eukaryotes	ko03008	http://www.genome.jp/kegg-bin/show_pathway?ko03008+K01164+K03097+K03115+K03264+K03537+K03538+K03539+K03685+K06943+K07178+K07179+K07562+K07936+K11108+K11128+K11129+K11130+K11131+K11883+K12618+K12619+K12845+K13288+K14290+K14521+K14525+K14536+K14537+K14538+K14539+K14548+K14549+K14550+K14552+K14553+K14554+K14555+K14556+K14557+K14558+K14559+K14560+K14561+K14562+K14563+K14564+K14565+K14566+K14567+K1456…	0.7913	22086	31914	48510	16162	35686	18894	29442	31592	39324	27176	36220	47326	26266	32618	28546	28590	26802	30416	34726	24508	616804	0.7913
Metabolism	Biosynthesis of other secondary metabolites	Tropane, piperidine and pyridine alkaloid biosynthesis	ko00960	http://www.genome.jp/kegg-bin/show_pathway?ko00960+K00808+K00811+K00812+K00813+K00815+K00817+K00832+K01582+K08081+K11358+K13607+K13609+K14454+K14455+K15849+K19064	0.0004396	34378	32682	36394	19826	24534	25422	28096	22242	16116	25144	55184	23926	29840	37200	36722	46532	15216	39558	41808	22472	613292	0.0004396
Human Diseases	Cancer: specific types	Prostate cancer	ko05215	http://www.genome.jp/kegg-bin/show_pathway?ko05215+K00922+K01110+K01394+K02206+K02580+K02833+K03083+K03099+K04079+K04365+K04368+K04369+K04371+K04374+K04456+K04467+K04498+K04503+K04734+K06276+K06620+K06626+K06643+K07201+K07203+K07209+K07827+K07828+K09389+K09487+K23790	0.0007685	26212	43024	68012	18792	46980	22448	28358	24808	40538	24296	39794	18586	21580	25936	37248	28852	10230	24662	24340	16644	591340	0.0007685
Environmental Information Processing	Signal transduction	Phosphatidylinositol signaling system	ko04070	http://www.genome.jp/kegg-bin/show_pathway?ko04070+K00888+K00889+K00901+K00913+K00914+K00920+K00921+K00922+K00923+K00981+K00999+K01092+K01099+K01106+K01108+K01110+K01116+K02183+K02677+K03084+K04958+K04959+K04960+K05857+K05858+K05859+K05860+K05861+K07756+K10047+K13024+K13711+K15422+K15759+K15909+K18081+K18082+K18083+K18649+K19662+K19801+K20278+K20279+K21797+K21798	0.0004396	23124	46242	83908	18348	59148	19438	30622	28684	54786	26652	31586	13988	16176	20016	33468	21576	8496	20346	18724	12042	587370	0.0004396
Organismal Systems	Immune system	Antigen processing and presentation	ko04612	http://www.genome.jp/kegg-bin/show_pathway?ko04612+K01363+K01365+K01368+K01369+K03283+K04079+K05653+K05654+K06505+K06696+K06697+K06751+K06752+K08054+K08055+K08056+K08057+K08059+K08060+K08064+K08065+K08066+K09489	0.002202	29112	34426	58250	17558	45008	22110	25016	23554	30358	30966	41518	19722	22140	26630	43278	29536	11062	25904	25344	17170	578662	0.002202
Environmental Information Processing	Signal transduction	FoxO signaling pathway	ko04068	http://www.genome.jp/kegg-bin/show_pathway?ko04068+K00922+K01084+K01110+K01596+K02206+K02833+K03099+K03781+K03875+K04365+K04368+K04369+K04371+K04402+K04411+K04440+K04441+K04456+K04467+K04468+K04498+K04503+K04564+K04685+K04728+K05072+K05868+K06276+K06631+K06643+K07198+K07199+K07200+K07201+K07209+K07298+K07827+K07828+K08341+K08861+K08862+K08863+K08960+K11411+K11431+K11434+K11838+K13302+K13303+K1330…	0.0004396	14348	53680	129286	19108	79094	13886	31770	28898	78990	19756	11238	6424	4148	7720	29108	3416	4836	5496	3954	4544	549700	0.0004396
Organismal Systems	Endocrine system	Oxytocin signaling pathway	ko04921	http://www.genome.jp/kegg-bin/show_pathway?ko04921+K00907+K02183+K02677+K02833+K03234+K04345+K04348+K04368+K04369+K04371+K04379+K04448+K04464+K04503+K04513+K04514+K04515+K04630+K04632+K04851+K04853+K04857+K04958+K04959+K04960+K04961+K04962+K04963+K05692+K05858+K05869+K06268+K06269+K06270+K07198+K07199+K07200+K07359+K07827+K07828+K08292+K08794+K12751+K16342+K17388+K18154+K19662+K21289	0.002202	12864	49424	122150	15650	70950	11098	27886	27044	72796	22754	12992	10900	3314	9904	36486	5894	6480	7434	5322	4934	536276	0.002202
Organismal Systems	Digestive system	Carbohydrate digestion and absorption	ko04973	http://www.genome.jp/kegg-bin/show_pathway?ko04973+K00844+K00922+K01084+K01176+K01203+K01229+K01539+K01540+K04456+K04851+K05858+K08171+K12047+K19662	0.002827	24480	40478	46084	22474	35310	32958	23080	19492	23846	23216	41912	13830	20656	23266	39142	30262	6698	22780	27442	11646	529052	0.002827
Metabolism	Amino acid metabolism	Tryptophan metabolism	ko00380	http://www.genome.jp/kegg-bin/show_pathway?ko00380+K00022+K00128+K00252+K00274+K00382+K00453+K00463+K00543+K00626+K00658+K01237+K01426+K01432+K01501+K01556+K01593+K01667+K01692+K01782+K01825+K03392+K03781+K03782+K04103+K07130+K07511+K07515+K14338+K21801+K22450+K23384	0.001706	31256	27250	29466	17748	20594	20612	22566	18500	12876	20566	50920	20246	25756	32346	31986	42644	12314	33726	33148	19706	524226	0.001706
Metabolism	Global and overview maps	Degradation of aromatic compounds	ko01220	http://www.genome.jp/kegg-bin/show_pathway?ko01220+K00001+K00002+K00055+K00121+K00141+K00151+K00446+K00448+K00449+K00455+K00480+K00481+K00484+K00529+K01053+K01055+K01607+K01612+K01617+K01666+K01821+K01826+K01856+K01857+K02554+K03186+K03381+K04072+K04073+K04108+K04112+K04114+K04115+K05549+K05550+K05710+K05712+K05713+K05714+K05783+K05784+K05921+K07104+K07535+K07536+K07538+K07540+K07543+K07544+K0754…	0.002202	27906	26310	26516	13640	19952	24360	22620	17852	12578	23056	47500	22552	24332	32986	32806	43030	11300	33894	34048	18034	515272	0.002202
Human Diseases	Cancer: overview	Proteoglycans in cancer	ko05205	http://www.genome.jp/kegg-bin/show_pathway?ko05205+K00922+K01116+K01365+K01398+K02677+K02833+K02991+K03099+K03258+K03685+K03985+K04345+K04365+K04368+K04369+K04371+K04377+K04392+K04393+K04409+K04437+K04441+K04456+K04503+K04513+K04514+K04515+K04660+K04688+K04958+K04959+K04960+K05692+K05717+K05719+K05760+K05859+K05860+K06236+K06251+K06255+K06256+K06269+K06270+K06276+K06278+K06497+K06643+K07203+K0729…	0.001315	18240	42076	73470	15940	52500	17038	26448	24494	50532	22046	22954	14710	12746	16320	32686	15702	9614	14908	14390	10860	507674	0.001315
Cellular Processes	Transport and catabolism	Autophagy - yeast	ko04138	http://www.genome.jp/kegg-bin/show_pathway?ko04138+K00654+K00914+K01336+K01381+K03237+K04345+K04382+K04464+K06027+K06655+K06902+K07203+K07756+K07827+K07897+K08266+K08269+K08333+K08334+K08337+K08339+K08341+K08342+K08343+K08493+K08516+K12479+K12761+K12767+K14209+K15296+K16196+K17260+K17606+K17607+K17890+K17900+K17907+K17908+K18083+K18584+K19800+K20177+K20178+K20179+K20180+K20181+K20182+K20183+K2018…	0.0007685	11568	51670	95076	13948	75226	11476	30004	26402	77688	20554	12594	7644	2938	7776	34302	6310	5380	5966	5398	3608	505528	0.0007685
Metabolism	Metabolism of other amino acids	beta-Alanine metabolism	ko00410	http://www.genome.jp/kegg-bin/show_pathway?ko00410+K00128+K00129+K00137+K00140+K00207+K00232+K00248+K00316+K00822+K00823+K01431+K01464+K01579+K01580+K01692+K01782+K01825+K01918+K05605+K07250+K07511+K07515+K09722+K13367+K13524+K13799+K14729+K14755+K15372+K17722+K17723+K18933	0.0539	27218	25548	29972	18196	20068	21400	23640	19996	12874	20868	41844	20268	23310	30448	27388	37228	11240	30542	29754	18736	490538	0.0539
Human Diseases	Neurodegenerative disease	Spinocerebellar ataxia	ko05017	http://www.genome.jp/kegg-bin/show_pathway?ko05017+K00914+K00922+K02677+K03120+K03124+K03173+K04344+K04426+K04440+K04456+K04958+K04959+K04960+K04961+K05853+K05858+K07203+K08064+K08269+K08333+K08334+K08852+K08956+K09027+K11304+K11863+K14564+K17680+K17908+K17943+K19662+K20053+K21357+K23010+K23625	0.03764	10652	26612	54748	33024	45764	15030	25232	24638	53218	22822	21404	26708	9904	13670	17972	8560	25614	17376	17126	10754	480828	0.03764
Organismal Systems	Immune system	IL-17 signaling pathway	ko04657	http://www.genome.jp/kegg-bin/show_pathway?ko04657+K01394+K02580+K03083+K03173+K03174+K03175+K03352+K04079+K04371+K04379+K04427+K04440+K04441+K04448+K04464+K04467+K04519+K04734+K05410+K05505+K06855+K07209+K07211+K09029+K09487+K09848+K09849+K12890+K19603+K21125+K21127+K21128	0.04515	24114	30668	39032	15360	30238	20130	21586	19112	23488	20212	38354	17714	21548	24916	30488	28742	9512	24286	24314	16232	480046	0.04515
Cellular Processes	Cellular community - eukaryotes	Tight junction	ko04530	http://www.genome.jp/kegg-bin/show_pathway?ko04530+K02089+K03456+K04345+K04353+K04354+K04382+K04392+K04393+K04426+K04431+K04440+K04448+K04503+K04513+K04514+K04802+K04851+K05692+K05699+K05701+K05702+K05719+K06069+K06099+K06100+K06104+K06109+K07198+K07199+K07200+K07298+K07374+K07839+K07901+K07902+K08007+K08018+K09489+K10352+K10591+K12076+K12751+K12757+K16175+K17260+K17388+K18050+K18584+K18952+K2110…	0.001315	10154	45330	112500	14610	69828	10072	25604	23614	68732	17960	9058	7516	2432	6472	34448	2544	4806	4398	2376	3086	475540	0.001315
Human Diseases	Infectious disease: bacterial	Pathogenic Escherichia coli infection	ko05130	http://www.genome.jp/kegg-bin/show_pathway?ko05130+K00134+K02159+K02580+K02861+K02985+K03173+K03175+K03221+K04371+K04379+K04392+K04393+K04409+K04410+K04427+K04440+K04441+K04448+K04467+K04513+K04514+K04519+K04733+K04734+K05692+K05701+K05719+K05755+K05756+K05757+K05758+K06185+K06856+K07209+K07293+K07374+K07375+K07874+K07937+K07941+K08007+K08738+K10168+K10352+K10356+K10357+K10358+K11294+K12559+K1280…	0.001008	20180	39012	65642	15278	47596	16712	23768	20526	42362	19750	25982	9634	10438	15500	40248	19530	5714	14078	12152	9020	473122	0.001008
Cellular Processes	Cell growth and death	Oocyte meiosis	ko04114	http://www.genome.jp/kegg-bin/show_pathway?ko04114+K02087+K02178+K02183+K02206+K02365+K02537+K03094+K03347+K03348+K03349+K03350+K03352+K03353+K03355+K03357+K03358+K03362+K03363+K03456+K03868+K04345+K04348+K04367+K04368+K04371+K04373+K04382+K04441+K04515+K04958+K04959+K04960+K05861+K05868+K06268+K06269+K06626+K06630+K06631+K06633+K06635+K06636+K06669+K08836+K11481+K11584+K13056+K16197+K16198+K21770	0.0007685	9932	51886	103762	13258	70766	9910	25630	24534	72696	17702	8444	5362	412	5474	34576	1346	4156	3038	872	1814	465570	0.0007685
Environmental Information Processing	Signal transduction	mTOR signaling pathway	ko04150	http://www.genome.jp/kegg-bin/show_pathway?ko04150+K00922+K01110+K02144+K02145+K02147+K02148+K02149+K02150+K02151+K02152+K02353+K02677+K02833+K02991+K03068+K03083+K03099+K03258+K03259+K03875+K04365+K04368+K04369+K04371+K04373+K04456+K04467+K04513+K04688+K06276+K06519+K07198+K07203+K07208+K07209+K07298+K07827+K07828+K08266+K08267+K08269+K08271+K10421+K13302+K13780+K14004+K14299+K14995+K15728+K1618…	0.0004396	9256	46668	115212	14938	69752	9854	26776	24838	71972	18436	7378	5162	706	4402	25662	1474	3702	2744	1262	2112	462306	0.0004396
Cellular Processes	Cellular community - prokaryotes	Biofilm formation - Pseudomonas aeruginosa	ko02025	http://www.genome.jp/kegg-bin/show_pathway?ko02025+K01657+K01658+K01768+K02398+K02405+K02657+K02658+K02659+K02660+K03563+K03651+K06596+K06598+K07678+K07689+K10914+K10941+K11444+K11890+K11891+K11893+K11895+K11900+K11901+K11902+K11903+K11907+K11912+K11913+K11915+K12990+K12992+K13487+K13488+K13489+K13490+K13491+K16011+K18000+K18100+K18101+K19291+K20257+K20971+K20972+K20973+K20974+K20976+K20977+K2097…	0.2123	26384	24260	23936	13664	18026	21338	22274	19012	13330	24338	35774	22830	23210	28918	22808	32284	12412	28006	28214	16686	457704	0.2123
Metabolism	Xenobiotics biodegradation and metabolism	Chloroalkane and chloroalkene degradation	ko00625	http://www.genome.jp/kegg-bin/show_pathway?ko00625+K00001+K00121+K00128+K00148+K01560+K01561+K01563+K02586+K02588+K02591+K04072+K08726+K13953+K13954+K20625	0.08897	27042	25144	25382	14556	19672	22062	20108	16656	10908	20894	40352	16726	21224	28672	27830	36176	9540	29402	28374	16808	457528	0.08897
Organismal Systems	Immune system	Th17 cell differentiation	ko04659	http://www.genome.jp/kegg-bin/show_pathway?ko04659+K01116+K02580+K04079+K04348+K04371+K04379+K04440+K04441+K04448+K04467+K04519+K04734+K06268+K06752+K07203+K07209+K18052	0.162	23436	26812	37492	14822	26450	19316	20132	17452	18218	19884	37546	17562	21478	24340	27856	28652	9234	24066	24190	16080	455018	0.162
Environmental Information Processing	Signal transduction	cGMP-PKG signaling pathway	ko04022	http://www.genome.jp/kegg-bin/show_pathway?ko04022+K00907+K01539+K01540+K02183+K04348+K04368+K04369+K04371+K04374+K04456+K04513+K04514+K04630+K04851+K04853+K04857+K04936+K04952+K04958+K04959+K04960+K05849+K05850+K05853+K05858+K05862+K05863+K06268+K06269+K06270+K07376+K09260+K09565+K15040+K17388+K17751+K18050+K18154+K19477+K21289	0.001008	12702	41258	108348	11042	64678	8900	21092	22606	59636	26262	10176	6048	578	5830	41866	1900	4508	3638	1038	2190	454296	0.001008
Environmental Information Processing	Signal transduction	cAMP signaling pathway	ko04024	http://www.genome.jp/kegg-bin/show_pathway?ko04024+K00232+K00922+K01115+K01539+K01540+K02183+K02580+K04345+K04353+K04365+K04368+K04369+K04371+K04379+K04392+K04409+K04440+K04448+K04456+K04498+K04513+K04514+K04515+K04580+K04630+K04632+K04734+K04851+K04853+K04857+K04949+K04950+K04952+K04955+K04957+K04962+K05673+K05702+K05850+K05853+K05860+K05869+K06269+K06270+K07188+K07829+K07830+K07836+K07860+K0801…	0.001008	9832	46206	104566	10622	64200	8996	22006	20914	62484	17994	11078	5298	442	6244	46174	1478	4188	3330	902	2014	448968	0.001008
Organismal Systems	Endocrine system	Thyroid hormone synthesis	ko04918	http://www.genome.jp/kegg-bin/show_pathway?ko04918+K00383+K00432+K01539+K01540+K02677+K04345+K04374+K04632+K04958+K04959+K04960+K05858+K06233+K08054+K09487+K09490+K09582+K10064+K15173+K16141+K19662+K20731	0.4274	17014	25126	44696	11436	31812	14144	19924	19534	28658	20362	29002	19332	19852	21608	25188	18762	12796	21244	20874	16756	438120	0.4274
Metabolism	Biosynthesis of other secondary metabolites	Acarbose and validamycin biosynthesis	ko00525	http://www.genome.jp/kegg-bin/show_pathway?ko00525+K00973+K01710+K19969+K19974+K19978+K20433+K20438+K23144	0.002827	22516	19264	22970	15266	16150	18792	20080	18546	13202	18664	36122	21768	23070	27520	21492	30568	15424	28950	28432	17068	435864	0.002827
Metabolism	Biosynthesis of other secondary metabolites	Prodigiosin biosynthesis	ko00333	http://www.genome.jp/kegg-bin/show_pathway?ko00333+K00059+K00208+K00645+K21780+K21783+K21784+K21787	0.3447	26238	23152	23014	17956	19344	22584	19450	16628	9938	20390	37478	17668	24270	25350	21906	29178	10496	27314	26766	16470	435590	0.3447
Human Diseases	Infectious disease: bacterial	Shigellosis	ko05131	http://www.genome.jp/kegg-bin/show_pathway?ko05131+K00844+K00914+K00922+K01116+K01367+K02159+K02406+K02580+K02861+K03083+K03094+K03173+K03175+K03221+K03347+K03362+K03853+K03868+K03990+K04281+K04371+K04392+K04393+K04427+K04440+K04441+K04445+K04448+K04456+K04467+K04513+K04514+K04519+K04551+K04688+K04728+K04734+K04958+K04959+K04960+K05410+K05692+K05699+K05700+K05719+K05740+K05755+K05756+K05757+K0575…	0.001315	10868	40850	79456	11768	52498	11348	24860	21692	51932	18476	16230	8436	5858	11334	33564	7586	5804	8514	8356	5126	434556	0.001315
Organismal Systems	Digestive system	Salivary secretion	ko04970	http://www.genome.jp/kegg-bin/show_pathway?ko04970+K01539+K01540+K02183+K02677+K04345+K04632+K04936+K04945+K04958+K04959+K04960+K04963+K05850+K05858+K07376+K13899+K13912+K13915+K19477+K19662	0.001008	11928	37848	101240	10052	61172	8116	19778	21304	56254	25010	9470	5424	476	5340	38526	1574	4054	3174	858	1960	423558	0.001008
Environmental Information Processing	Signal transduction	Apelin signaling pathway	ko04371	http://www.genome.jp/kegg-bin/show_pathway?ko04371+K00907+K00914+K02183+K02833+K02991+K03982+K04345+K04368+K04369+K04371+K04456+K04503+K04536+K04539+K04630+K04688+K04718+K04958+K04959+K04960+K04961+K04962+K04963+K05849+K05858+K05869+K07188+K07198+K07199+K07200+K07203+K07827+K07828+K07829+K07830+K07831+K08333+K08334+K08341+K09203+K09260+K11265+K11406+K11830+K12313+K18050+K21289	0.0004396	8918	42270	103830	13118	63864	8538	23558	22750	65434	18196	6494	5206	758	4366	23772	1586	3408	2800	1408	1946	422220	0.0004396
Organismal Systems	Circulatory system	Adrenergic signaling in cardiomyocytes	ko04261	http://www.genome.jp/kegg-bin/show_pathway?ko04261+K01539+K01540+K02183+K02677+K03456+K04345+K04354+K04371+K04374+K04382+K04441+K04445+K04456+K04515+K04630+K04632+K04838+K04839+K04851+K04853+K04857+K04962+K05849+K05850+K05853+K05858+K06269+K08014+K09052+K09290+K10373+K10374+K10375+K11583+K11584+K12314+K17751+K21289	0.001008	9200	41850	94970	9862	58250	8384	20420	19440	56676	15774	9968	5234	464	5872	42698	1520	3904	3370	982	1816	410654	0.001008
Cellular Processes	Cell motility	Flagellar assembly	ko02040	http://www.genome.jp/kegg-bin/show_pathway?ko02040+K02386+K02387+K02388+K02389+K02390+K02391+K02392+K02393+K02394+K02396+K02397+K02398+K02399+K02400+K02401+K02405+K02406+K02407+K02408+K02409+K02410+K02411+K02412+K02413+K02414+K02416+K02417+K02418+K02419+K02420+K02421+K02422+K02556+K02557+K13820+K21218	0.8501	17348	23062	13470	11968	14736	19756	27258	18628	11262	32216	34584	17930	25466	25676	16224	24928	8926	21016	23998	13172	401624	0.8501
Cellular Processes	Cell growth and death	Apoptosis	ko04210	http://www.genome.jp/kegg-bin/show_pathway?ko04210+K00922+K01173+K01275+K01363+K01365+K01366+K01367+K01368+K01371+K01373+K01374+K01379+K02084+K02159+K02162+K02374+K02539+K02580+K02833+K02861+K03173+K03237+K03853+K04368+K04369+K04371+K04374+K04379+K04402+K04426+K04440+K04448+K04456+K04467+K04725+K04728+K04734+K04958+K04959+K04960+K05692+K06276+K07209+K07374+K07611+K07827+K07828+K08568+K08569+K0866…	0.07566	10528	27422	59622	11988	36320	9168	19284	15134	32392	12134	18486	11556	12224	9902	37802	5410	20244	12968	14676	6288	383548	0.07566
Environmental Information Processing	Signal transduction	Calcium signaling pathway	ko04020	http://www.genome.jp/kegg-bin/show_pathway?ko04020+K00476+K00871+K00907+K01116+K02183+K02677+K04189+K04282+K04344+K04345+K04348+K04515+K04632+K04718+K04849+K04851+K04853+K04854+K04855+K04856+K04857+K04958+K04959+K04960+K04961+K04962+K04963+K05849+K05850+K05853+K05857+K05858+K05859+K05860+K05861+K05862+K05863+K05869+K06268+K06856+K08794+K09565+K12042+K13755+K15040+K16896+K19662+K23449	0.001008	9154	36824	87840	9068	55044	7126	18578	18404	51898	17822	8574	4850	566	5046	35498	1682	3654	3016	1102	1910	377656	0.001008
Metabolism	Biosynthesis of other secondary metabolites	Neomycin, kanamycin and gentamicin biosynthesis	ko00524	http://www.genome.jp/kegg-bin/show_pathway?ko00524+K00844+K00845	0.002827	19678	19840	21372	11642	17282	16140	15624	12032	10410	14806	33834	12536	19732	23206	23798	27372	8194	24552	23934	14044	370028	0.002827
Human Diseases	Endocrine and metabolic disease	Type II diabetes mellitus	ko04930	http://www.genome.jp/kegg-bin/show_pathway?ko04930+K00844+K00873+K00922+K04344+K04371+K04440+K04849+K04851+K04854+K05032+K06068+K07203+K07209+K18050+K18952	0.0007685	18194	23062	35246	11666	22624	14670	17720	15708	18956	17928	25772	12968	13942	18408	22954	22690	6994	18582	19784	10804	368672	0.0007685
Human Diseases	Endocrine and metabolic disease	Type I diabetes mellitus	ko04940	http://www.genome.jp/kegg-bin/show_pathway?ko04940+K01580+K04077+K04519+K06751+K06752	0.02113	22548	19952	19496	17802	17404	17374	21138	17782	16496	17690	27978	9760	14250	18352	19378	25710	10500	20606	18478	12210	364904	0.02113
Cellular Processes	Cell growth and death	Meiosis - yeast	ko04113	http://www.genome.jp/kegg-bin/show_pathway?ko04113+K01768+K02178+K02209+K02210+K02212+K02213+K02214+K02216+K02365+K02537+K02540+K02541+K02542+K02603+K02604+K02606+K02831+K03114+K03348+K03349+K03350+K03352+K03353+K03355+K03357+K03358+K03363+K03456+K04345+K04382+K04563+K04630+K06269+K06628+K06636+K06639+K06651+K06659+K06660+K06669+K06671+K06683+K07203+K07827+K08139+K10872+K10878+K11584+K12761+K1276…	0.0007685	10986	34050	66402	9526	45222	9760	19206	16896	44396	15004	13578	6500	4754	8664	26068	8864	4262	7862	6924	4626	363550	0.0007685
Human Diseases	Infectious disease: parasitic	Amoebiasis	ko05146	http://www.genome.jp/kegg-bin/show_pathway?ko05146+K00922+K01476+K02580+K02677+K04072+K04345+K04455+K04519+K04632+K05505+K05637+K05699+K05700+K05717+K05858+K06236+K06237+K06240+K06856+K07887+K07888+K07889+K07897+K07898+K10955+K13279+K13963+K13971+K13972+K13973+K13976+K13978+K19662+K19720	0.0005828	15416	28604	50574	12082	33802	15508	19786	16320	29946	17300	18142	8532	9014	13044	24996	14104	5734	12916	10496	7134	363450	0.0005828
Metabolism	Biosynthesis of other secondary metabolites	Isoquinoline alkaloid biosynthesis	ko00950	http://www.genome.jp/kegg-bin/show_pathway?ko00950+K00274+K00505+K00811+K00812+K00813+K00815+K00832+K01593+K11358+K14454+K14455+K15849	0.009108	21598	20194	22802	11466	15200	14322	16342	13084	9102	13770	32896	12594	16996	20920	22088	26690	8500	22454	23724	12950	357692	0.009108
Organismal Systems	Circulatory system	Vascular smooth muscle contraction	ko04270	http://www.genome.jp/kegg-bin/show_pathway?ko04270+K00907+K02183+K02677+K04345+K04365+K04368+K04369+K04371+K04513+K04514+K04632+K04851+K04853+K04857+K04936+K04958+K04959+K04960+K05858+K06068+K06269+K06270+K07376+K12313+K12327+K12751+K16342+K16343+K17388+K18050+K18051+K18052+K19662	0.0004396	10674	32820	81174	9724	54170	7326	17996	19796	51278	23228	6342	4466	440	3658	22798	1164	3214	2392	700	1524	354884	0.0004396
Organismal Systems	Aging	Longevity regulating pathway	ko04211	http://www.genome.jp/kegg-bin/show_pathway?ko04211+K00922+K02159+K02580+K02833+K03259+K03781+K04345+K04374+K04456+K04564+K04688+K05869+K07198+K07199+K07200+K07201+K07203+K07208+K07297+K07298+K07359+K07827+K07828+K08339+K10141+K11411+K11420+K20394+K21357	0.0003298	8978	34356	86024	12766	52370	8630	20224	18582	52468	14370	6812	3776	2980	3720	17056	1416	2558	2936	2244	2356	354622	0.0003298
Organismal Systems	Immune system	Platelet activation	ko04611	http://www.genome.jp/kegg-bin/show_pathway?ko04611+K00907+K00922+K03903+K03905+K04345+K04353+K04371+K04441+K04456+K04513+K04514+K04630+K04632+K04958+K04959+K04960+K05692+K05719+K05858+K05859+K06069+K06236+K06260+K06261+K06269+K06270+K07376+K07836+K07983+K08512+K12757+K16342+K17388+K18952+K19477+K19720+K21289	0.0004396	10684	31418	78276	11258	51762	7794	18572	18844	49602	22296	6776	4436	828	3782	22766	1430	4342	2866	1046	1718	350496	0.0004396
Organismal Systems	Development and regeneration	Axon regeneration	ko04361	http://www.genome.jp/kegg-bin/show_pathway?ko04361+K00901+K00922+K01110+K01593+K02599+K04345+K04392+K04417+K04431+K04440+K04441+K04443+K04459+K04513+K04632+K04688+K04851+K05858+K06068+K06839+K07198+K07203+K10393+K10693+K11593+K12035+K23480	0.0004396	7686	31666	94912	10834	50038	7210	18484	17326	49110	14602	6612	4054	1404	3766	19416	1944	2868	2636	1882	1820	348270	0.0004396
Cellular Processes	Cell growth and death	Cellular senescence	ko04218	http://www.genome.jp/kegg-bin/show_pathway?ko04218+K00922+K01110+K01367+K02087+K02089+K02091+K02183+K02206+K02216+K02580+K02833+K03362+K03853+K03982+K04348+K04368+K04369+K04371+K04377+K04402+K04432+K04441+K04443+K04456+K04503+K04685+K04728+K04851+K04958+K04959+K04960+K05862+K05863+K05864+K05868+K06268+K06269+K06620+K06626+K06627+K06640+K06641+K06643+K06751+K07201+K07203+K07208+K07827+K07828+K0782…	0.0005828	7306	39054	77846	10324	53720	7588	19454	18038	55156	14078	5322	3828	384	3666	22626	994	2820	1930	672	1288	346094	0.0005828
Human Diseases	Endocrine and metabolic disease	Cushing syndrome	ko04934	http://www.genome.jp/kegg-bin/show_pathway?ko04934+K01679+K02089+K02091+K02206+K02353+K03083+K04345+K04353+K04365+K04368+K04369+K04371+K04374+K04465+K04503+K04515+K04630+K04632+K04685+K04851+K04853+K04854+K04855+K04856+K04857+K04958+K04959+K04960+K05858+K06620+K06626+K07836+K07843+K09186+K09187+K09389+K11839+K12473+K13298+K14963+K17767+K18437	0.0005828	11180	31562	59216	9238	40174	9428	18526	15242	39974	13698	12094	5672	4432	9768	19014	10984	4344	9284	8652	5148	337630	0.0005828
Organismal Systems	Endocrine system	Aldosterone synthesis and secretion	ko04925	http://www.genome.jp/kegg-bin/show_pathway?ko04925+K01539+K01540+K02183+K02677+K04345+K04374+K04465+K04515+K04632+K04851+K04853+K04854+K04855+K04856+K04857+K04919+K04958+K04959+K04960+K05850+K05858+K05869+K06070+K07188+K08794+K12473+K18050+K19662	0.001008	7734	33258	77824	7562	48714	6268	16516	15948	46448	15058	8012	4096	348	4582	34182	1184	3026	2488	716	1480	335444	0.001008
Organismal Systems	Nervous system	Dopaminergic synapse	ko04728	http://www.genome.jp/kegg-bin/show_pathway?ko04728+K00274+K01593+K02183+K02677+K03083+K03456+K04344+K04345+K04348+K04354+K04374+K04379+K04382+K04439+K04440+K04441+K04456+K04515+K04536+K04539+K04630+K04632+K04849+K04851+K04958+K04959+K04960+K05036+K05858+K06269+K10396+K11583+K11584+K19662	0.0007685	8284	35612	72656	9212	51226	7028	18252	17872	51464	15262	6106	4038	356	3752	24034	1050	2868	2324	752	1316	333464	0.0007685
Metabolism	Biosynthesis of other secondary metabolites	Glucosinolate biosynthesis	ko00966	http://www.genome.jp/kegg-bin/show_pathway?ko00966+K00826+K01703+K12154+K21346+K21360	0.06402	18270	17888	18032	11322	13608	14270	15364	11390	8188	14724	29280	12770	14968	20112	19394	26972	6418	20588	19194	11278	324030	0.06402
Organismal Systems	Environmental adaptation	Circadian entrainment	ko04713	http://www.genome.jp/kegg-bin/show_pathway?ko04713+K02183+K02677+K04345+K04371+K04379+K04445+K04515+K04536+K04539+K04630+K04632+K04851+K04854+K04855+K04856+K04958+K04960+K04961+K04962+K04963+K05858+K07376+K07843+K11265+K19477+K19662	0.0004396	9896	28546	74942	8920	49582	6428	16260	18304	46706	22804	5456	4092	390	3120	19216	1086	2870	2052	650	1408	322728	0.0004396
Genetic Information Processing	Translation	mRNA surveillance pathway	ko03015	http://www.genome.jp/kegg-bin/show_pathway?ko03015+K00565+K03265+K03267+K03456+K04354+K04382+K06100+K06269+K06965+K08873+K11583+K11584+K12812+K12875+K12876+K12877+K12881+K12883+K13025+K13114+K13126+K13171+K13917+K14323+K14324+K14325+K14326+K14327+K14376+K14396+K14397+K14399+K14401+K14402+K14403+K14404+K14407+K14408+K14411+K14416+K14962+K15542	0.003611	7108	30752	61320	8530	40106	7364	16400	15978	42056	10636	9736	8272	2588	8068	28738	3992	5246	5718	4550	4310	321468	0.003611
Genetic Information Processing	Folding, sorting and degradation	Ubiquitin mediated proteolysis	ko04120	http://www.genome.jp/kegg-bin/show_pathway?ko04120+K02207+K03094+K03175+K03178+K03347+K03348+K03349+K03350+K03352+K03353+K03355+K03357+K03358+K03360+K03361+K03362+K03363+K03364+K03868+K03869+K03870+K03872+K03873+K03875+K04506+K04552+K04555+K04556+K04649+K04678+K04706+K04725+K05632+K05633+K06643+K06688+K06689+K07868+K09561+K10144+K10259+K10260+K10447+K10456+K10571+K10573+K10575+K10576+K10577+K1057…	0.0005828	6260	35422	71624	8562	51124	6800	18288	17720	52022	11742	5428	3176	234	3064	22550	842	2564	1844	586	1350	321202	0.0005828
Metabolism	Biosynthesis of other secondary metabolites	Carbapenem biosynthesis	ko00332	http://www.genome.jp/kegg-bin/show_pathway?ko00332+K00147+K00931	0.3075	18404	17400	17812	11182	14108	15294	14928	10640	7234	14514	27588	10168	15112	19722	18962	27302	6270	20236	18798	10868	316542	0.3075
Cellular Processes	Cell growth and death	Cell cycle	ko04110	http://www.genome.jp/kegg-bin/show_pathway?ko04110+K02087+K02089+K02091+K02178+K02180+K02202+K02206+K02209+K02210+K02212+K02213+K02214+K02216+K02365+K02537+K02540+K02541+K02542+K02603+K02604+K02606+K03083+K03094+K03347+K03348+K03349+K03350+K03352+K03353+K03355+K03357+K03358+K03363+K03364+K03868+K03875+K04377+K04402+K04498+K04503+K04683+K04685+K04728+K04802+K05868+K06067+K06620+K06626+K06627+K0662…	0.001315	6316	33642	60708	9504	45624	6852	17892	17286	48852	11316	5852	6026	2220	5012	21524	2150	4152	3668	1896	2536	313028	0.001315
Human Diseases	Drug resistance: antineoplastic	Platinum drug resistance	ko01524	http://www.genome.jp/kegg-bin/show_pathway?ko01524+K00799+K00922+K02084+K02159+K02350+K03164+K04371+K04426+K04456+K04725+K04728+K05666+K06276+K06643+K08734+K08735+K08737+K08738+K16060+K17686+K23790	0.01402	11508	18358	29246	10272	23618	10502	21306	20422	27806	15196	12514	12648	7826	10510	14408	10108	22472	13176	11346	7934	311176	0.01402
Cellular Processes	Cellular community - eukaryotes	Gap junction	ko04540	http://www.genome.jp/kegg-bin/show_pathway?ko04540+K02087+K02677+K02833+K03099+K04345+K04368+K04369+K04371+K04420+K04464+K04630+K04632+K04958+K04959+K04960+K05701+K05858+K07374+K07375+K07376+K07827+K07828+K08959+K19477+K19662	0.0005828	9048	27072	75160	8074	45966	6020	15034	16496	42670	19972	5778	3786	370	3132	22828	1156	2528	2100	570	1302	309062	0.0005828
Environmental Information Processing	Signal transduction	Sphingolipid signaling pathway	ko04071	http://www.genome.jp/kegg-bin/show_pathway?ko04071+K00654+K00922+K01110+K01115+K01379+K01634+K02159+K02580+K02677+K02833+K03173+K03456+K04354+K04368+K04369+K04371+K04382+K04392+K04426+K04440+K04441+K04456+K04513+K04514+K04630+K04710+K04712+K04718+K05665+K05858+K06276+K07827+K07828+K07860+K07983+K11583+K11584+K12348+K12349+K12350+K17388+K18050+K18952+K18953+K19662+K23727	0.001008	6982	32318	67318	8090	44758	7062	17522	15688	45020	11370	7072	3112	704	4074	24494	1438	2682	2462	1658	1730	305554	0.001008
Metabolism	Metabolism of cofactors and vitamins	Ubiquinone and other terpenoid-quinone biosynthesis	ko00130	http://www.genome.jp/kegg-bin/show_pathway?ko00130+K00355+K00457+K00568+K00815+K01075+K01661+K01851+K01904+K01911+K02361+K02548+K02549+K02551+K02552+K03179+K03181+K03182+K03183+K03185+K03186+K03809+K05928+K06127+K06134+K08680+K09834+K11782+K11783+K11784+K11785+K12502+K18284+K18285+K18286+K18800+K19222+K19267+K20810	0.4274	17770	15754	13468	17964	13074	15930	13080	10934	6930	12496	27816	12216	21094	15510	14304	16956	8422	16704	18144	12372	300938	0.4274
Human Diseases	Infectious disease: viral	Human T-cell leukemia virus 1 infection	ko05166	http://www.genome.jp/kegg-bin/show_pathway?ko05166+K00787+K00922+K01110+K02089+K02159+K02180+K02206+K02216+K02330+K02365+K02537+K02580+K02833+K03120+K03348+K03349+K03350+K03352+K03353+K03355+K03357+K03358+K03363+K04345+K04348+K04368+K04369+K04371+K04374+K04377+K04379+K04421+K04440+K04448+K04456+K04467+K04498+K04503+K04685+K04725+K04728+K04734+K05770+K05862+K05863+K06062+K06268+K06620+K06626+K0662…	0.001315	7542	29730	61364	8288	40614	6728	16018	15210	41152	12444	7788	6004	2812	5236	18758	3336	3678	4054	3978	3002	297736	0.001315
Human Diseases	Infectious disease: viral	Human immunodeficiency virus 1 infection	ko05170	http://www.genome.jp/kegg-bin/show_pathway?ko05170+K00922+K01116+K02087+K02159+K02183+K02216+K02580+K02677+K02833+K02861+K03094+K03173+K03175+K03347+K03362+K03868+K03872+K03873+K04189+K04348+K04368+K04369+K04371+K04379+K04392+K04409+K04410+K04427+K04431+K04432+K04440+K04441+K04448+K04456+K04467+K04536+K04539+K04630+K04688+K04728+K04733+K04734+K04958+K04959+K04960+K05410+K05653+K05654+K05734+K0573…	0.0007685	6058	32134	61626	8044	44176	5860	15574	15014	44828	11540	5156	3484	562	3690	21326	1304	2624	1886	882	1270	287038	0.0007685
Organismal Systems	Sensory system	Olfactory transduction	ko04740	http://www.genome.jp/kegg-bin/show_pathway?ko04740+K02183+K04345+K04439+K04515+K04536+K04949+K04950+K04952+K05849+K07376+K13755+K18154+K19477+K19497	0.0004396	9158	24874	66182	8082	43942	5828	14396	16416	41002	20676	4896	3748	362	2724	17196	1016	2672	1946	584	1284	286984	0.0004396
Environmental Information Processing	Signal transduction	MAPK signaling pathway	ko04010	http://www.genome.jp/kegg-bin/show_pathway?ko04010+K02580+K02677+K02833+K03099+K03173+K03175+K03283+K04344+K04345+K04348+K04349+K04353+K04365+K04368+K04369+K04371+K04373+K04374+K04377+K04379+K04381+K04392+K04393+K04402+K04407+K04408+K04409+K04410+K04411+K04412+K04419+K04420+K04421+K04424+K04426+K04427+K04428+K04429+K04431+K04432+K04437+K04439+K04440+K04441+K04443+K04445+K04448+K04455+K04456+K0445…	0.0005828	9154	25744	61004	7808	45678	6076	14854	15326	40284	18628	5450	3756	646	3626	19810	1260	2684	2262	918	1484	286452	0.0005828
Organismal Systems	Excretory system	Endocrine and other factor-regulated calcium reabsorption	ko04961	http://www.genome.jp/kegg-bin/show_pathway?ko04961+K01528+K01539+K01540+K02677+K04345+K04632+K04644+K04646+K05261+K05849+K05850+K05858+K07904+K11824+K11825+K11826+K11827+K19662	0.001706	5798	28830	68928	6358	39502	5488	13484	12340	37810	9974	7542	3366	276	4374	33802	1088	2668	2350	616	1208	285802	0.001706
Environmental Information Processing	Signal transduction	Ras signaling pathway	ko04014	http://www.genome.jp/kegg-bin/show_pathway?ko04014+K00922+K01115+K01116+K02183+K02580+K02677+K02833+K03099+K04345+K04349+K04353+K04368+K04369+K04371+K04392+K04393+K04409+K04410+K04411+K04440+K04456+K04467+K04513+K04536+K04539+K05410+K05453+K05702+K05734+K05735+K05859+K05860+K07209+K07293+K07827+K07828+K07829+K07830+K07831+K07834+K07835+K07836+K07860+K07887+K07888+K07889+K07941+K10632+K12326+K1634…	0.001008	5746	31060	62462	7800	42986	5974	15542	14418	42632	10436	5818	3078	316	3436	23298	804	2386	1694	602	1150	281638	0.001008
Metabolism	Lipid metabolism	Arachidonic acid metabolism	ko00590	http://www.genome.jp/kegg-bin/show_pathway?ko00590+K00079+K00081+K00084+K00432+K01058+K01254+K01831+K04097+K05309+K07415+K08726+K15730+K16342+K16343+K16817+K23486	0.01726	12750	13168	16404	7356	13072	11022	12100	11416	9714	11724	23804	14238	17802	16384	14498	15144	10238	16928	17614	14162	279538	0.01726
Human Diseases	Infectious disease: viral	Human cytomegalovirus infection	ko05163	http://www.genome.jp/kegg-bin/show_pathway?ko05163+K00922+K02089+K02091+K02159+K02183+K02580+K02677+K02833+K02861+K03083+K03099+K03173+K04189+K04345+K04348+K04368+K04369+K04371+K04374+K04377+K04392+K04441+K04456+K04467+K04503+K04513+K04514+K04519+K04536+K04539+K04630+K04632+K04688+K04734+K04958+K04959+K04960+K05408+K05410+K05653+K05654+K05760+K05858+K06268+K06620+K06643+K06751+K07203+K07208+K0720…	0.0005828	6500	30406	61282	8008	43308	5742	15482	14712	43238	12502	4870	3354	598	3234	18700	1192	2328	1794	802	1232	279284	0.0005828
Cellular Processes	Transport and catabolism	Phagosome	ko04145	http://www.genome.jp/kegg-bin/show_pathway?ko04145+K00914+K00921+K01330+K01365+K01368+K02144+K02145+K02146+K02147+K02148+K02149+K02150+K02151+K02152+K02153+K02154+K02155+K03661+K03662+K03990+K03991+K04392+K04659+K05653+K05654+K05692+K05719+K06528+K06560+K06563+K06751+K06752+K06856+K07342+K07374+K07375+K07887+K07888+K07889+K07897+K07898+K08009+K08054+K08057+K08517+K09481+K10062+K10067+K10068+K1041…	0.001706	6594	27404	58016	7008	36976	7064	13596	12636	38238	8780	7010	3672	770	4698	30078	1730	3156	2990	1674	1692	273782	0.001706
Metabolism	Metabolism of terpenoids and polyketides	Zeatin biosynthesis	ko00908	http://www.genome.jp/kegg-bin/show_pathway?ko00908+K00791	0.3447	15250	12952	14924	10864	11952	13000	11366	10946	5986	12778	25310	9876	17258	15196	14556	18828	5954	16518	17284	9774	270572	0.3447
Metabolism	Metabolism of other amino acids	Phosphonate and phosphinate metabolism	ko00440	http://www.genome.jp/kegg-bin/show_pathway?ko00440+K00206+K00967+K00968+K00993+K01841+K03430+K03823+K05306+K05780+K06162+K06163+K06164+K06165+K06166+K06167+K09459+K09994+K13644+K19670+K20859+K21195+K21196+K23999	0.162	14326	13942	18322	7324	13862	11040	11682	10720	9392	12386	25650	12000	12962	15566	14808	19582	5788	15884	15274	9070	269580	0.162
Human Diseases	Neurodegenerative disease	Amyotrophic lateral sclerosis (ALS)	ko05014	http://www.genome.jp/kegg-bin/show_pathway?ko05014+K00432+K02084+K02159+K03781+K04348+K04392+K04426+K04432+K04441+K04565+K04573+K04574+K04575+K06268+K07887+K08738	0.002827	11962	11220	15042	7014	11196	10420	11126	10514	7444	10866	22662	14404	17412	16276	13396	15270	10038	16908	17676	14054	264900	0.002827
Human Diseases	Infectious disease: viral	Measles	ko05162	http://www.genome.jp/kegg-bin/show_pathway?ko05162+K00922+K02084+K02089+K02091+K02159+K02206+K02580+K03083+K03097+K03115+K03174+K03175+K03237+K03247+K03283+K04379+K04427+K04440+K04448+K04456+K04467+K04503+K04519+K04733+K04734+K05131+K05410+K06563+K06626+K07209+K07211+K07899+K07900+K08738+K08860+K10144+K12646+K12968+K14753+K14754+K16194+K16195+K16196	0.001315	8650	22562	49022	6750	37292	5940	12594	13730	33554	16090	6368	5466	2036	4872	18274	2748	4022	3764	3222	2554	259510	0.001315
Environmental Information Processing	Signal transduction	MAPK signaling pathway - plant	ko04016	http://www.genome.jp/kegg-bin/show_pathway?ko04016+K00940+K02183+K03781+K13413+K13414+K13449+K14497+K14498+K14509+K14510+K14512+K14515+K17686+K20535+K20536+K20537+K20547+K20553+K20600+K20603+K20604+K20606+K20607+K20714+K20716+K20717+K20726+K20727+K20772	0.01726	10188	16458	25250	6734	19234	9492	13034	13000	18128	13126	13066	11612	7914	10658	16062	10814	8234	10962	10468	6742	251176	0.01726
Human Diseases	Endocrine and metabolic disease	Non-alcoholic fatty liver disease (NAFLD)	ko04932	http://www.genome.jp/kegg-bin/show_pathway?ko04932+K00234+K00235+K00411+K00412+K00413+K00414+K00415+K00416+K00417+K00418+K00419+K00420+K00922+K02159+K02256+K02261+K02262+K02263+K02264+K02265+K02266+K02267+K02268+K02270+K02271+K02272+K02273+K02580+K03083+K03173+K03237+K03935+K03937+K03938+K03939+K03940+K03942+K03943+K03944+K03945+K03946+K03948+K03949+K03950+K03951+K03952+K03954+K03955+K03956+K0395…	0.001008	6400	22012	58410	8546	31974	6442	13328	12576	33328	10060	5110	5790	2600	5106	12160	2908	4008	3776	3490	2888	250912	0.001008
Organismal Systems	Excretory system	Vasopressin-regulated water reabsorption	ko04962	http://www.genome.jp/kegg-bin/show_pathway?ko04962+K04345+K04632+K06027+K07887+K07888+K07889+K07904+K07905+K10413+K10414+K10415+K10416+K10417+K10418+K10426+K10427+K10428+K12462	0.001315	4876	26956	58040	7236	37366	5398	13620	12510	38532	8468	5000	2600	204	2880	20070	660	2360	1748	444	1092	250060	0.001315
Human Diseases	Cancer: specific types	Gastric cancer	ko05226	http://www.genome.jp/kegg-bin/show_pathway?ko05226+K00922+K02159+K02206+K02353+K02833+K03068+K03083+K03099+K03511+K04365+K04368+K04369+K04371+K04377+K04402+K04456+K04503+K04685+K04688+K05658+K05691+K06620+K06626+K07203+K07827+K07828+K08734+K08957+K09389+K10955+K11126+K22244	0.001008	5066	28594	50422	6574	38386	5742	13810	12174	39852	8738	5306	2618	374	2816	21244	1168	1892	1546	586	998	247906	0.001008
Genetic Information Processing	Transcription	Spliceosome	ko03040	http://www.genome.jp/kegg-bin/show_pathway?ko03040+K03283+K06063+K09564+K09567+K10599+K11086+K11087+K11088+K11091+K11092+K11093+K11094+K11095+K11096+K11097+K11098+K11099+K11984+K12621+K12623+K12626+K12627+K12662+K12733+K12741+K12811+K12812+K12813+K12814+K12815+K12816+K12817+K12818+K12819+K12820+K12821+K12822+K12823+K12824+K12825+K12826+K12827+K12828+K12829+K12830+K12831+K12832+K12833+K12834+K1283…	0.001008	8694	20798	46004	6018	37968	5256	12236	13500	33900	18170	5436	3742	638	3350	23488	1230	2822	2390	850	1414	247904	0.001008
Environmental Information Processing	Signal transduction	MAPK signaling pathway - yeast	ko04011	http://www.genome.jp/kegg-bin/show_pathway?ko04011+K00006+K00888+K00889+K02218+K02515+K02516+K02677+K03114+K03781+K04371+K04393+K04409+K04441+K04464+K04513+K04536+K04563+K06276+K06630+K06651+K06666+K08294+K10591+K11226+K11227+K11228+K11229+K11230+K11231+K15174+K19704+K19833+K19848+K23469	0.0005828	5336	24710	54664	7702	38452	5824	14498	14452	40238	10310	3846	2470	236	2342	15068	662	1910	1418	516	1034	245688	0.0005828
Human Diseases	Cancer: specific types	Hepatocellular carcinoma	ko05225	http://www.genome.jp/kegg-bin/show_pathway?ko05225+K00355+K00799+K00922+K01110+K01116+K02089+K02091+K02159+K02353+K02677+K02833+K03068+K03083+K03099+K03511+K04365+K04368+K04369+K04371+K04377+K04402+K04456+K04503+K04688+K05692+K05859+K06620+K07203+K07827+K07828+K08957+K09389+K10456+K11126+K11340+K11647+K11648+K11649+K11650+K11651+K11652+K11757+K19662+K22182+K22197+K23790	0.0005828	6072	26014	53052	7002	34880	6140	13988	12420	36054	8930	4818	3950	1732	3938	15746	1776	2730	2448	1854	1956	245500	0.0005828
Human Diseases	Substance dependence	Alcoholism	ko05034	http://www.genome.jp/kegg-bin/show_pathway?ko05034+K00274+K00908+K01593+K02183+K02833+K03099+K04345+K04365+K04368+K04371+K04374+K04536+K04539+K04630+K04632+K05036+K05869+K06067+K06269+K07359+K07827+K07828+K09029+K11251+K11252+K11253+K11254+K11303+K11406+K11407+K15014+K18671	0.001008	5560	26752	54350	6754	36420	5126	12592	12152	36160	9606	4892	3178	358	3052	21448	798	2128	1690	512	908	244436	0.001008
Organismal Systems	Endocrine system	Thyroid hormone signaling pathway	ko04919	http://www.genome.jp/kegg-bin/show_pathway?ko04919+K00922+K01114+K01116+K01539+K01540+K02599+K02677+K02833+K03083+K04345+K04368+K04369+K04371+K04377+K04456+K04498+K04503+K05692+K05853+K05857+K05858+K05859+K05860+K05861+K06062+K06067+K06276+K06643+K07201+K07203+K07208+K07827+K07828+K11255+K11256+K11644+K15156+K17751+K17902+K19662+K20994	0.0007685	5856	25808	54450	6916	36972	5176	13176	12876	37806	10170	4406	2702	370	2810	17716	712	2042	1600	492	1004	243060	0.0007685
Organismal Systems	Endocrine system	Regulation of lipolysis in adipocytes	ko04923	http://www.genome.jp/kegg-bin/show_pathway?ko04923+K00922+K01054+K04345+K04456+K04630+K04632+K07188+K07376+K08753+K08771+K13699+K16817+K19477	0.0004396	7758	20500	56066	6598	37270	4934	12342	13626	34574	17714	4322	2788	374	2292	13792	814	2068	1454	468	1072	240826	0.0004396
Human Diseases	Infectious disease: viral	Hepatitis C	ko05160	http://www.genome.jp/kegg-bin/show_pathway?ko05160+K00922+K02084+K02089+K02091+K02159+K02206+K02580+K02833+K02861+K03083+K03099+K03173+K03174+K03175+K03237+K03250+K03456+K04354+K04365+K04368+K04369+K04371+K04377+K04382+K04456+K04467+K04503+K04706+K04734+K05131+K05401+K05410+K06620+K06630+K07209+K07211+K07827+K07828+K08738+K08860+K09389+K12473+K12646+K14754+K15045+K16194+K16195+K16196+K16197+K16198	0.001315	5324	25330	46046	6664	32878	5642	13442	12832	35062	8244	5562	4748	1648	4262	16680	2310	3364	3102	2764	2102	238006	0.001315
Human Diseases	Infectious disease: viral	Kaposi sarcoma-associated herpesvirus infection	ko05167	http://www.genome.jp/kegg-bin/show_pathway?ko05167+K00914+K00922+K01116+K02089+K02091+K02159+K02183+K02580+K02833+K03083+K03173+K03174+K03990+K04348+K04368+K04369+K04371+K04377+K04379+K04392+K04431+K04440+K04441+K04443+K04448+K04456+K04467+K04498+K04503+K04536+K04539+K04551+K04734+K04958+K04959+K04960+K05131+K05401+K05410+K05505+K05859+K06268+K06620+K06751+K07203+K07209+K07211+K07827+K07828+K0833…	0.0005828	5586	26002	49212	6736	36174	5092	13180	12620	36702	10252	4100	2842	442	2934	16760	1056	2032	1496	692	1068	234978	0.0005828
Human Diseases	Cancer: overview	Choline metabolism in cancer	ko05231	http://www.genome.jp/kegg-bin/show_pathway?ko05231+K00889+K00901+K00922+K00968+K01080+K01115+K01116+K02677+K02833+K03099+K04368+K04369+K04371+K04379+K04392+K04440+K04448+K04456+K04688+K06276+K06515+K07203+K07208+K07827+K07828+K07860+K08200+K08202+K15377+K16342+K19662	0.0005828	5324	23946	50560	6628	33810	5284	13530	12126	33394	8668	5860	2996	1590	3452	17048	1912	2270	2356	1920	1654	234328	0.0005828
Cellular Processes	Cellular community - eukaryotes	Focal adhesion	ko04510	http://www.genome.jp/kegg-bin/show_pathway?ko04510+K00907+K00922+K01110+K02677+K02833+K03083+K03099+K03853+K04349+K04353+K04365+K04368+K04371+K04392+K04393+K04409+K04410+K04437+K04440+K04448+K04456+K04503+K04513+K04514+K04659+K04725+K05637+K05692+K05699+K05700+K05717+K05719+K05734+K05735+K05740+K05760+K06236+K06237+K06238+K06240+K06251+K06252+K06269+K06270+K06272+K06276+K06277+K06278+K06483+K0783…	0.001008	5244	24020	54518	8624	32092	5694	13362	11458	33606	8148	4772	2754	734	3086	17098	918	3204	2258	870	1340	233800	0.001008
Organismal Systems	Nervous system	Long-term potentiation	ko04720	http://www.genome.jp/kegg-bin/show_pathway?ko04720+K02183+K02677+K02833+K04345+K04348+K04353+K04365+K04368+K04369+K04371+K04373+K04374+K04498+K04515+K04958+K04959+K04960+K05858+K05869+K06268+K06269+K07827+K07828+K07836+K08014+K19662	0.0007685	5584	25354	52008	6418	35286	4836	12198	12058	35228	10390	4424	2912	252	2798	18060	742	1984	1596	472	874	233474	0.0007685
Metabolism	Glycan biosynthesis and metabolism	Various types of N-glycan biosynthesis	ko00513	http://www.genome.jp/kegg-bin/show_pathway?ko00513+K00738+K01231+K03714+K03842+K03843+K03844+K03846+K05528+K07151+K07432+K07441+K07966+K07967+K12373+K12666+K12667+K12668+K12669+K12670+K14459+K14464	0.1212	13702	15052	16366	7572	18130	11530	10092	9572	9056	9304	20204	6868	14150	11526	10780	7428	5080	14050	11348	11244	233054	0.1212
Organismal Systems	Nervous system	Long-term depression	ko04730	http://www.genome.jp/kegg-bin/show_pathway?ko04730+K02677+K02833+K03456+K04344+K04365+K04368+K04369+K04371+K04382+K04630+K04632+K04958+K04959+K04960+K04961+K05858+K07376+K07827+K07828+K16342+K19477+K19662	0.0004396	7536	19562	55682	6166	34710	4622	11672	13094	32362	16602	3790	2792	246	2150	13138	770	2012	1384	406	1062	229758	0.0004396
Environmental Information Processing	Signal transduction	Wnt signaling pathway	ko04310	http://www.genome.jp/kegg-bin/show_pathway?ko04310+K02353+K02677+K03068+K03083+K03094+K03097+K03115+K03347+K03362+K03868+K04345+K04348+K04377+K04392+K04427+K04440+K04448+K04468+K04498+K04499+K04503+K04506+K04507+K04508+K04512+K04513+K04515+K05128+K05858+K06268+K07860+K08399+K08957+K08960+K16273+K17388+K19614+K19662+K19882	0.0005828	5030	25188	50370	6488	35792	4858	12900	12200	36818	8286	3564	2392	194	2352	14204	584	1834	1282	388	826	225550	0.0005828
Organismal Systems	Endocrine system	GnRH signaling pathway	ko04912	http://www.genome.jp/kegg-bin/show_pathway?ko04912+K01115+K01398+K02183+K02677+K02833+K03099+K04280+K04345+K04368+K04369+K04371+K04374+K04393+K04420+K04421+K04428+K04431+K04432+K04440+K04441+K04448+K04464+K04515+K04632+K04851+K04853+K04857+K04958+K04959+K04960+K05858+K06068+K07827+K07828+K09203+K16342+K19662	0.0007685	5134	24254	49414	5892	35160	4528	12352	11730	34560	9992	4390	2614	246	2648	17226	624	1916	1350	464	968	225462	0.0007685
Metabolism	Xenobiotics biodegradation and metabolism	Nitrotoluene degradation	ko00633	http://www.genome.jp/kegg-bin/show_pathway?ko00633+K00169+K00170+K00171+K00172+K00196+K00198+K00622+K06281+K06282+K10679+K10680+K11180+K11181	0.002827	10572	10688	12660	6326	7022	8134	10894	9162	6190	10696	19010	12760	9588	14596	13184	19692	5786	13866	15020	8912	224758	0.002827
Environmental Information Processing	Signal transduction	Hedgehog signaling pathway - fly	ko04341	http://www.genome.jp/kegg-bin/show_pathway?ko04341+K03083+K03094+K03347+K03362+K03868+K03869+K04345+K04678+K06224+K06228+K08957+K08958+K08960	0.0005828	4352	25644	45912	6216	36378	4798	13728	12234	37368	7570	3632	2168	162	2042	13550	492	1756	1108	330	908	220348	0.0005828
Metabolism	Biosynthesis of other secondary metabolites	Biosynthesis of various secondary metabolites - part 2	ko00998	http://www.genome.jp/kegg-bin/show_pathway?ko00998+K01841+K02078+K09459+K18652+K19548+K23665+K23999	0.003611	11344	9680	12610	6554	8982	8802	9082	9314	5982	9860	20248	11402	11786	12820	10308	16342	6538	14142	14126	8704	218626	0.003611
Cellular Processes	Cell growth and death	Cell cycle - yeast	ko04111	http://www.genome.jp/kegg-bin/show_pathway?ko04111+K02178+K02180+K02209+K02210+K02212+K02213+K02214+K02216+K02219+K02365+K02515+K02516+K02537+K02540+K02541+K02542+K02603+K02604+K02606+K02831+K03094+K03114+K03347+K03348+K03349+K03350+K03352+K03353+K03355+K03357+K03358+K03360+K03361+K03363+K03364+K03456+K03868+K04354+K04371+K04382+K04563+K06628+K06636+K06639+K06641+K06651+K06655+K06659+K06660+K0666…	0.0005828	4732	24012	45358	5754	34014	4578	13134	12052	36372	8216	3716	2494	154	2106	16210	614	1870	1266	418	898	217968	0.0005828
Environmental Information Processing	Signal transduction	Hippo signaling pathway	ko04390	http://www.genome.jp/kegg-bin/show_pathway?ko04390+K02353+K03083+K03362+K03456+K03982+K04354+K04377+K04382+K04412+K04503+K05691+K05692+K06069+K06269+K06630+K06685+K08791+K08959+K08960+K09782+K12076+K16060+K16175+K16197+K16198+K16681+K17693+K18952	0.001008	5110	23550	48278	5702	31578	5150	11508	11116	32676	7356	4532	2598	330	2836	17886	920	1970	1686	546	944	216272	0.001008
Organismal Systems	Endocrine system	Renin secretion	ko04924	http://www.genome.jp/kegg-bin/show_pathway?ko04924+K01283+K01363+K01380+K02183+K04345+K04348+K04630+K04632+K04851+K04853+K04857+K04936+K04958+K04959+K04960+K05858+K06268+K13755+K19477	0.001008	5486	21304	48518	5756	32000	4002	10640	10826	30384	11358	4466	2856	312	2536	18608	842	1906	1750	572	998	215120	0.001008
Human Diseases	Cancer: specific types	Glioma	ko05214	http://www.genome.jp/kegg-bin/show_pathway?ko05214+K00922+K01110+K01116+K02089+K02091+K02159+K02183+K02677+K02833+K03099+K03511+K04365+K04368+K04369+K04371+K04402+K04456+K04503+K04515+K05859+K05869+K06620+K06643+K07203+K07827+K07828+K08794+K09389+K19662	0.0005828	4622	22888	49176	6082	32284	4392	12686	11078	32814	8702	3510	2466	222	2320	14766	548	1722	1142	350	874	212644	0.0005828
Organismal Systems	Nervous system	Neurotrophin signaling pathway	ko04722	http://www.genome.jp/kegg-bin/show_pathway?ko04722+K00922+K01116+K02159+K02183+K02580+K02833+K03083+K03099+K03175+K04353+K04365+K04368+K04369+K04371+K04373+K04374+K04392+K04393+K04421+K04426+K04431+K04440+K04441+K04443+K04445+K04448+K04456+K04464+K04513+K04515+K04733+K04734+K05859+K05869+K06068+K06276+K06277+K06630+K07209+K07293+K07827+K07828+K07836+K08846+K12460+K12462+K12463	0.0007685	4748	22684	43610	6222	31858	4998	11928	11852	33340	8418	3910	2556	300	2684	16974	780	1988	1614	506	1020	211990	0.0007685
Cellular Processes	Cell motility	Regulation of actin cytoskeleton	ko04810	http://www.genome.jp/kegg-bin/show_pathway?ko04810+K00889+K00907+K00920+K00921+K00922+K02833+K03099+K04189+K04365+K04367+K04368+K04369+K04371+K04392+K04393+K04409+K04410+K04513+K04514+K05692+K05699+K05700+K05717+K05719+K05734+K05735+K05740+K05743+K05745+K05746+K05755+K05756+K05757+K05758+K05759+K05760+K05764+K05765+K05766+K05767+K05768+K05769+K06269+K06270+K06483+K07827+K07828+K07829+K07830+K0783…	0.001008	4682	22222	51044	5938	29416	4954	10642	10026	29166	7232	4576	2446	406	3242	18662	716	1906	1672	740	1044	210732	0.001008
Human Diseases	Infectious disease: viral	Herpes simplex virus 1 infection	ko05168	http://www.genome.jp/kegg-bin/show_pathway?ko05168+K00922+K02084+K02159+K02580+K03173+K03174+K03175+K03237+K03239+K03240+K03241+K03680+K03754+K03990+K04427+K04456+K04467+K04519+K04733+K04734+K05131+K05401+K05410+K05653+K05654+K06269+K06505+K06731+K06751+K06752+K07203+K07208+K07209+K07211+K07293+K08055+K08056+K08057+K08738+K08860+K09228+K09364+K09849+K12499+K12646+K12881+K12890+K12891+K12892+K1289…	0.002202	5678	20588	38102	5938	28182	4744	10924	11122	28554	8720	5422	5426	1962	4176	14634	3202	3404	3176	3224	2256	209434	0.002202
Metabolism	Biosynthesis of other secondary metabolites	Phenazine biosynthesis	ko00405	http://www.genome.jp/kegg-bin/show_pathway?ko00405+K01657+K01658+K06998+K13063+K18000+K20257+K20260+K20261	0.1041	10076	9602	10588	7142	8076	10504	9630	8866	6132	11096	15468	12332	11128	13056	9640	14444	6672	12952	13366	8128	208898	0.1041
Organismal Systems	Endocrine system	Prolactin signaling pathway	ko04917	http://www.genome.jp/kegg-bin/show_pathway?ko04917+K00922+K00965+K02580+K02833+K03083+K03099+K04368+K04369+K04371+K04379+K04440+K04441+K04456+K04503+K07827+K07828+K09444	0.03764	7998	16052	25348	5222	16428	7336	9762	7624	15484	7670	15592	5854	6308	9536	14942	12224	2684	8928	9482	4362	208836	0.03764
Organismal Systems	Environmental adaptation	Circadian rhythm	ko04710	http://www.genome.jp/kegg-bin/show_pathway?ko04710+K03094+K03347+K03362+K03868+K07198+K07199+K07200+K08959+K08960	0.0003298	3632	20180	58968	7148	31462	4174	11634	11162	33142	7490	2436	1926	84	1492	9556	338	1384	766	288	688	207950	0.0003298
Metabolism	Glycan biosynthesis and metabolism	Glycosphingolipid biosynthesis - ganglio series	ko00604	http://www.genome.jp/kegg-bin/show_pathway?ko00604+K00715+K00725+K12309+K12373	0.8501	12956	12014	11908	6716	14010	10930	8892	8112	4918	8084	19626	6506	14070	11250	9126	7298	4610	13734	11178	11068	207006	0.8501
Metabolism	Xenobiotics biodegradation and metabolism	Naphthalene degradation	ko00626	http://www.genome.jp/kegg-bin/show_pathway?ko00626+K00001+K00121+K00480+K04072+K13953+K13954	0.1859	13122	12774	12658	6012	9944	11834	10762	8320	5732	10372	16728	6256	8232	11772	12688	17136	2832	12348	10990	6206	206718	0.1859
Human Diseases	Infectious disease: viral	Influenza A	ko05164	http://www.genome.jp/kegg-bin/show_pathway?ko05164+K00787+K00922+K01312+K02084+K02089+K02091+K02159+K02580+K02677+K03174+K03237+K04368+K04369+K04371+K04456+K04467+K04498+K04519+K04733+K04734+K05131+K05401+K05410+K05692+K05862+K05863+K06752+K07209+K07211+K07904+K07905+K08060+K08738+K09507+K09523+K10652+K12499+K12646+K12800+K12968+K14290+K14297+K14298+K14396+K14404+K14754+K15042+K15043+K15045+K1504…	0.002827	4620	20262	39600	5902	27188	4688	11228	10332	28312	7738	5430	4672	1836	4220	16306	2360	3246	3070	2888	2104	206002	0.002827
Organismal Systems	Sensory system	Inflammatory mediator regulation of TRP channels	ko04750	http://www.genome.jp/kegg-bin/show_pathway?ko04750+K00922+K01116+K02183+K02677+K04345+K04432+K04440+K04441+K04515+K04519+K04632+K04958+K04959+K04960+K04984+K05858+K05859+K06068+K06269+K16342+K16343+K18050+K18051+K18052+K19662	0.0007685	4902	22508	45500	5572	31470	4266	10604	10644	31406	9150	4038	2428	236	2416	15612	610	1760	1380	424	766	205692	0.0007685
Organismal Systems	Endocrine system	Growth hormone synthesis, secretion and action	ko04935	http://www.genome.jp/kegg-bin/show_pathway?ko04935+K00922+K01116+K02677+K02833+K03083+K03099+K04345+K04368+K04369+K04371+K04374+K04379+K04432+K04440+K04441+K04456+K04498+K04630+K04632+K04851+K04853+K04857+K04958+K04959+K04960+K05858+K05859+K07203+K07827+K07828+K09028+K10138+K11265+K17256+K19662	0.0004396	4562	22450	47570	5566	32306	4040	11358	10622	32096	9388	3388	2034	194	1986	12580	440	1382	946	290	704	203902	0.0004396
Human Diseases	Infectious disease: bacterial	Bacterial invasion of epithelial cells	ko05100	http://www.genome.jp/kegg-bin/show_pathway?ko05100+K00922+K01528+K04392+K04393+K04513+K04644+K04646+K05691+K05692+K05700+K05717+K05719+K05755+K05756+K05757+K05758+K05760+K06272+K06278+K13085+K13730+K13731+K13732+K13733+K13734+K13735+K13925+K16939+K23612	0.03764	7220	14572	27002	4884	17166	6498	9340	7310	17774	7300	14428	5848	5136	8182	17772	9614	3416	8034	8632	3690	203818	0.03764
Metabolism	Metabolism of terpenoids and polyketides	Biosynthesis of vancomycin group antibiotics	ko01055	http://www.genome.jp/kegg-bin/show_pathway?ko01055+K01710+K16422+K16428+K16429+K16430+K16432+K16435+K16436+K16437+K16438	0.01133	10798	9432	10356	6720	7646	8970	9426	8772	6434	8624	17108	9762	10012	12614	10132	14330	7360	13504	12300	7730	202030	0.01133
Environmental Information Processing	Signal transduction	Hedgehog signaling pathway	ko04340	http://www.genome.jp/kegg-bin/show_pathway?ko04340+K03083+K03347+K03362+K03869+K04345+K04439+K04503+K04678+K06233+K08957+K08958+K08959+K08960+K10394+K10604+K11101+K23664	0.0005828	3870	22804	42690	5542	32262	4322	12072	10744	33594	6762	3004	1794	106	1632	11000	398	1390	904	264	676	195830	0.0005828
Environmental Information Processing	Signal transduction	Phospholipase D signaling pathway	ko04072	http://www.genome.jp/kegg-bin/show_pathway?ko04072+K00889+K00901+K00922+K01080+K01115+K01116+K01528+K02677+K02833+K03099+K04368+K04369+K04371+K04456+K04513+K04632+K04718+K05858+K05859+K06856+K07203+K07208+K07293+K07827+K07828+K07829+K07830+K07831+K07834+K07835+K07937+K07941+K07983+K08014+K13509+K16342+K18441+K21289	0.0005828	4600	20032	40454	5296	28064	4572	11288	10102	27336	7410	5168	2468	1530	3008	14086	1736	1956	2032	1852	1478	194468	0.0005828
Human Diseases	Drug resistance: antineoplastic	EGFR tyrosine kinase inhibitor resistance	ko01521	http://www.genome.jp/kegg-bin/show_pathway?ko01521+K00922+K01110+K01116+K02159+K02677+K02833+K02991+K03083+K03099+K03259+K04365+K04368+K04369+K04371+K04456+K04688+K05464+K05859+K07203+K07827+K07828+K19662	0.0007685	3734	21768	43246	5570	28040	4324	11856	9676	28830	6252	3394	2638	544	2476	12410	920	1762	1550	848	1118	190956	0.0007685
Organismal Systems	Digestive system	Bile secretion	ko04976	http://www.genome.jp/kegg-bin/show_pathway?ko04976+K00021+K01539+K01540+K04345+K04632+K04943+K05658+K05659+K05664+K05666+K05667+K05673+K05681+K08204+K08205+K12473+K14342	0.001706	4632	19642	30936	4220	27848	4456	9768	9398	28076	8342	6080	3560	926	3688	18940	1742	2236	2572	1700	1708	190470	0.001706
Human Diseases	Cancer: specific types	Breast cancer	ko05224	http://www.genome.jp/kegg-bin/show_pathway?ko05224+K00922+K01110+K02089+K02091+K02159+K02353+K02599+K02833+K03068+K03083+K03099+K03511+K04365+K04368+K04369+K04371+K04377+K04379+K04402+K04448+K04456+K04503+K04688+K06620+K07203+K07827+K07828+K08775+K08957+K09389+K11256+K20994	0.0005828	3428	21774	46948	5598	29374	4012	11466	9314	30136	5764	2788	1792	144	1776	11542	382	1330	776	212	676	189232	0.0005828
Human Diseases	Substance dependence	Amphetamine addiction	ko05031	http://www.genome.jp/kegg-bin/show_pathway?ko05031+K00274+K01593+K02183+K02677+K04345+K04348+K04374+K04379+K04448+K04515+K04560+K04632+K04851+K05036+K05869+K06067+K06268+K06269+K09029+K11411+K19662	0.0007685	4818	19976	41340	5174	28530	3894	9546	9746	28126	8908	3724	2420	254	2258	14818	642	1694	1356	432	700	188356	0.0007685
Metabolism	Metabolism of terpenoids and polyketides	Nonribosomal peptide structures	ko01054	http://www.genome.jp/kegg-bin/show_pathway?ko01054+K01779+K15654+K15655+K15656+K15661+K15662+K15663+K15664+K15665+K15666+K15667+K15668+K16093+K16094+K16095+K16099+K16118+K16119+K16120+K16122+K16123+K16124+K16125+K16129+K16130+K16131	0.009108	9366	8048	10452	3342	6170	9186	7472	7094	4314	10198	14572	8532	8244	13476	11624	16250	4654	14300	10986	7778	186058	0.009108
Human Diseases	Infectious disease: bacterial	Vibrio cholerae infection	ko05110	http://www.genome.jp/kegg-bin/show_pathway?ko05110+K01116+K02144+K02145+K02146+K02147+K02148+K02149+K02150+K02151+K02152+K02153+K02154+K02155+K02677+K03661+K03662+K04345+K04632+K05692+K05701+K05859+K07342+K07937+K08604+K09481+K09582+K10949+K10950+K10953+K10956+K21712	0.001315	4436	18678	38286	4888	27790	4012	9538	9372	28024	7314	3908	2348	446	2472	15788	808	2044	1462	646	940	183200	0.001315
Organismal Systems	Digestive system	Protein digestion and absorption	ko04974	http://www.genome.jp/kegg-bin/show_pathway?ko04974+K01278+K01298+K01312+K01346+K01539+K01540+K04945+K05334+K05616+K05849+K06002+K06236+K06237+K06238+K06519+K07603+K08131+K08133+K08779+K14207+K14208+K14209+K14211+K16617+K16628+K16630+K19479+K19719+K19720+K19721+K23619	0.273	10288	9246	12012	11152	12050	10368	8440	7298	7214	6696	16106	5458	13010	7034	7506	4068	6020	9720	9480	7100	180266	0.273
Organismal Systems	Endocrine system	Parathyroid hormone synthesis, secretion and action	ko04928	http://www.genome.jp/kegg-bin/show_pathway?ko04928+K01115+K02677+K03068+K03626+K04345+K04365+K04368+K04371+K04374+K04379+K04439+K04513+K04630+K04632+K04958+K04959+K04960+K05261+K05858+K07997+K09203+K09260+K13293+K14683+K16529+K19662	0.0005828	4088	18400	40276	4578	26552	3612	9956	9208	26188	7746	3948	2560	430	2526	12458	976	1770	1790	840	1222	179124	0.0005828
Human Diseases	Cancer: specific types	Renal cell carcinoma	ko05211	http://www.genome.jp/kegg-bin/show_pathway?ko05211+K00922+K01679+K02833+K03099+K03868+K03870+K03872+K03873+K04353+K04365+K04368+K04369+K04371+K04392+K04393+K04409+K04410+K04448+K04456+K04498+K05734+K05735+K06277+K07293+K07827+K07828+K07836	0.03121	7930	13092	20930	4674	13682	6606	9088	6672	12076	6336	10314	4256	4328	8860	13092	10658	3470	8670	8416	4778	177928	0.03121
Human Diseases	Cardiovascular disease	Hypertrophic cardiomyopathy (HCM)	ko05410	http://www.genome.jp/kegg-bin/show_pathway?ko05410+K01283+K04851+K04853+K04857+K04962+K05637+K05692+K05719+K05849+K05853+K06483+K07198+K07199+K07200+K09290+K10373+K10374+K10375+K12314+K12567+K12641+K17751	0.0003298	3720	15166	49854	6044	25528	3856	9188	9010	25876	7610	2682	1812	308	1786	9260	600	1666	1332	664	982	176944	0.0003298
Organismal Systems	Endocrine system	Melanogenesis	ko04916	http://www.genome.jp/kegg-bin/show_pathway?ko04916+K00505+K02183+K02353+K02677+K02833+K03083+K04345+K04368+K04369+K04371+K04498+K04515+K04630+K04632+K05858+K07827+K07828+K19662	0.0007685	4164	19558	37636	4908	27306	3666	9784	9526	27908	7434	3142	2190	198	2062	13318	492	1466	1146	376	656	176936	0.0007685
Human Diseases	Neurodegenerative disease	Parkinson disease	ko05012	http://www.genome.jp/kegg-bin/show_pathway?ko05012+K00234+K00235+K00411+K00412+K00413+K00414+K00415+K00416+K00417+K00418+K00419+K00420+K02084+K02126+K02127+K02128+K02131+K02132+K02133+K02134+K02135+K02136+K02137+K02138+K02256+K02261+K02262+K02263+K02264+K02265+K02266+K02267+K02268+K02270+K02271+K02272+K02273+K03178+K03878+K03879+K03880+K03881+K03882+K03883+K03884+K03935+K03937+K03938+K03939+K0394…	0.001008	6140	17290	32670	4956	23258	5706	8844	8672	22194	7720	4360	3978	1804	4448	12918	1992	2940	2802	1900	2072	176664	0.001008
Human Diseases	Infectious disease: bacterial	Pertussis	ko05133	http://www.genome.jp/kegg-bin/show_pathway?ko05133+K01330+K02183+K02580+K03175+K03986+K03987+K03989+K03990+K04001+K04371+K04379+K04440+K04441+K04448+K04513+K04519+K04630+K04733+K05719+K05765+K07326+K07345+K07347+K07679+K07690+K08727+K09444+K10067+K11003+K11004+K12340+K12800+K12973+K15125	0.0007685	8892	14022	22840	5948	17308	7426	9484	8840	13616	7448	8580	4536	7226	6386	10666	2566	3162	5976	5042	5764	175728	0.0007685
Organismal Systems	Digestive system	Gastric acid secretion	ko04971	http://www.genome.jp/kegg-bin/show_pathway?ko04971+K00907+K01539+K01540+K01542+K02183+K02677+K04345+K04515+K04630+K04632+K04958+K04959+K04960+K05692+K05858+K08007+K19662	0.0007685	4630	18144	36384	4542	26100	3608	8846	9212	26282	8556	3404	2298	330	2216	14138	648	1536	1398	478	714	173464	0.0007685
Environmental Information Processing	Signal transduction	Hippo signaling pathway - fly	ko04391	http://www.genome.jp/kegg-bin/show_pathway?ko04391+K03456+K04354+K04377+K04382+K04412+K04440+K05692+K06069+K06626+K06630+K06685+K08791+K08960+K12076+K16175+K16197+K16669+K16675+K16681	0.0007685	4026	17588	39314	4800	26102	3866	9528	9122	27330	6598	3210	1910	258	1978	12914	566	1490	1226	500	692	173018	0.0007685
Genetic Information Processing	Replication and repair	Fanconi anemia pathway	ko03460	http://www.genome.jp/kegg-bin/show_pathway?ko03460+K02350+K03165+K03511+K04482+K06640+K07466+K08734+K08775+K08991+K10848+K10858+K10882+K10896+K10901+K13960+K15078+K15361+K15362+K15363+K16618	0.7337	4912	7618	11308	5056	8508	4466	8524	10026	11052	8216	10036	14514	7432	10058	7398	7348	7744	9768	9530	7696	171210	0.7337
Human Diseases	Immune disease	Primary immunodeficiency	ko05340	http://www.genome.jp/kegg-bin/show_pathway?ko05340+K01488+K03648+K05072+K05653+K05654+K06478+K06554+K06856+K08060+K10603	0.2413	8770	7532	7740	8448	9206	7148	9640	9342	10814	8634	11854	8630	8654	8002	8372	8854	5578	8826	8644	6010	170698	0.2413
Metabolism	Xenobiotics biodegradation and metabolism	Aminobenzoate degradation	ko00627	http://www.genome.jp/kegg-bin/show_pathway?ko00627+K00141+K01034+K01035+K01101+K01426+K01501+K01512+K01576+K01612+K01692+K01781+K03186+K03380+K04108+K04110+K05599+K05600+K07511+K07515+K08295+K09461+K10215+K10219+K11311+K14333+K14338+K15066+K19709+K21759+K21802+K22958+K22960	0.001315	9182	8164	9108	4270	5440	6250	7814	5262	3974	6056	16260	6508	6618	11126	12186	16874	3690	11936	11448	6124	168290	0.001315
Metabolism	Lipid metabolism	Synthesis and degradation of ketone bodies	ko00072	http://www.genome.jp/kegg-bin/show_pathway?ko00072+K00019+K00626+K01027+K01028+K01029+K01574+K01640+K01641	0.001315	8772	8316	9002	4166	6258	6024	7786	5504	4690	7044	16316	6908	6656	10864	11298	16472	3660	11746	10600	5862	167944	0.001315
Genetic Information Processing	Folding, sorting and degradation	Proteasome	ko03050	http://www.genome.jp/kegg-bin/show_pathway?ko03050+K02725+K02726+K02727+K02728+K02729+K02730+K02731+K02732+K02734+K02735+K02736+K02737+K02738+K02739+K02740+K02741+K03028+K03029+K03030+K03031+K03032+K03033+K03035+K03036+K03037+K03038+K03039+K03061+K03062+K03063+K03064+K03065+K03066+K03420+K03432+K03433+K06691+K06696+K06697+K10881+K13527	0.07566	4190	13310	22270	4030	15724	4330	8076	8292	16672	5712	7112	8436	3280	6500	15394	4610	4518	5638	5216	3924	167234	0.07566
Cellular Processes	Transport and catabolism	Mitophagy - animal	ko04137	http://www.genome.jp/kegg-bin/show_pathway?ko04137+K02833+K03097+K03115+K04374+K04440+K04448+K04551+K04556+K05410+K07827+K07828+K07829+K07830+K07831+K07897+K07898+K08334+K08339+K08341+K08860+K11839+K14381+K17771+K17907+K17969+K17987+K20168+K21343+K21348+K21357+K21361	0.0005828	2598	20236	40742	5172	26046	3110	10032	8278	27772	4826	1920	1500	128	1622	9126	422	1064	564	266	462	165886	0.0005828
Genetic Information Processing	Transcription	Basal transcription factors	ko03022	http://www.genome.jp/kegg-bin/show_pathway?ko03022+K02202+K03120+K03122+K03123+K03124+K03125+K03126+K03127+K03128+K03130+K03131+K03132+K03133+K03134+K03136+K03139+K03144+K06634+K10843+K10844+K10845+K14535+K14651	0.9698	5662	7634	13924	4784	8830	3948	7688	7886	9914	7270	10166	14230	6048	9426	7230	7528	7578	9112	9952	6706	165516	0.9698
Human Diseases	Drug resistance: antineoplastic	Endocrine resistance	ko01522	http://www.genome.jp/kegg-bin/show_pathway?ko01522+K00922+K01398+K02089+K02159+K02599+K02833+K03099+K04345+K04365+K04368+K04369+K04371+K04379+K04440+K04441+K04448+K04456+K04503+K04632+K04688+K05664+K06620+K06643+K07203+K07827+K07828+K09389+K11256+K20994	0.0005828	3390	17776	37212	4526	25582	3332	9522	8122	25342	6338	2858	1658	158	1710	11064	376	1204	820	238	568	161796	0.0005828
Organismal Systems	Immune system	Fc gamma R-mediated phagocytosis	ko04666	http://www.genome.jp/kegg-bin/show_pathway?ko04666+K00889+K00922+K01080+K01115+K01116+K02677+K03084+K04368+K04371+K04392+K04393+K04409+K04456+K04688+K04718+K05743+K05755+K05756+K05757+K05758+K05765+K05768+K05859+K06068+K06478+K06856+K07860+K07941+K12488+K12559+K12561+K12562+K15909+K16342+K16343+K18050+K19662	0.001008	3188	17328	36070	4318	24124	3550	9454	7998	23660	5404	3708	1542	244	2242	14330	486	1394	954	510	818	161322	0.001008
Cellular Processes	Transport and catabolism	Autophagy - other	ko04136	http://www.genome.jp/kegg-bin/show_pathway?ko04136+K00914+K04382+K07203+K08266+K08269+K08333+K08334+K08337+K08339+K08341+K08342+K08343+K17606+K17890+K17907+K17908	0.0005828	3580	16112	36508	4676	25382	3362	9060	8714	25756	7890	2778	1730	94	1430	10740	368	1314	800	282	566	161142	0.0005828
Metabolism	Metabolism of terpenoids and polyketides	Limonene and pinene degradation	ko00903	http://www.genome.jp/kegg-bin/show_pathway?ko00903+K00128+K01692+K01782+K01825+K14731	0.0002461	7886	7206	7552	5960	6278	5604	5608	4778	3180	5626	15658	6476	8154	11810	11016	13152	4140	11858	10550	6778	159270	0.0002461
Human Diseases	Infectious disease: bacterial	Yersinia infection	ko05135	http://www.genome.jp/kegg-bin/show_pathway?ko05135+K00889+K00922+K01116+K02580+K03083+K03173+K03175+K04368+K04369+K04371+K04373+K04379+K04392+K04393+K04427+K04431+K04432+K04440+K04441+K04448+K04456+K04467+K04513+K04514+K04519+K04733+K04734+K05410+K05692+K05717+K05719+K05743+K05760+K06071+K06483+K07209+K07860+K07941+K12487+K12800+K13735+K17260+K17388+K18584+K22265+K23475+K23612+K23691	0.001008	3706	17434	32742	4406	24130	3714	8896	8016	24092	5892	3400	1632	396	2054	13662	646	1310	1204	568	868	158768	0.001008
Organismal Systems	Digestive system	Mineral absorption	ko04978	http://www.genome.jp/kegg-bin/show_pathway?ko04978+K00522+K01539+K01540+K05011+K05334+K05849+K05850+K07213+K13625+K14683+K14685+K14734+K14736	0.007285	3384	13830	37578	2876	18350	2962	6310	5758	16254	5390	5428	2870	794	3330	22428	1220	2156	2254	1114	1316	155602	0.007285
Organismal Systems	Immune system	Chemokine signaling pathway	ko04062	http://www.genome.jp/kegg-bin/show_pathway?ko04062+K00909+K00922+K02580+K02833+K03083+K03099+K04189+K04345+K04353+K04365+K04368+K04371+K04392+K04393+K04409+K04439+K04456+K04467+K04513+K04514+K04536+K04539+K04630+K04734+K05408+K05505+K05760+K05858+K06068+K07209+K07827+K07828+K07836+K07860+K10033+K10034+K12499+K12964+K16596+K17388+K18952+K19662+K21289	0.0005828	3340	16972	34098	4182	23520	3170	8700	7910	23922	6058	2688	1582	188	1612	10420	450	1102	858	302	586	151660	0.0005828
Organismal Systems	Nervous system	Cholinergic synapse	ko04725	http://www.genome.jp/kegg-bin/show_pathway?ko04725+K00922+K01049+K02677+K02833+K04344+K04345+K04368+K04371+K04374+K04379+K04456+K04515+K04536+K04539+K04630+K04849+K04851+K04853+K04857+K04958+K04959+K04960+K05858+K05869+K07827+K07828+K19662+K21289	0.0004396	3538	16340	34022	4014	23864	3022	8498	7968	23734	7420	2598	1502	182	1632	9836	450	1024	890	288	524	151346	0.0004396
Cellular Processes	Transport and catabolism	Mitophagy - yeast	ko04139	http://www.genome.jp/kegg-bin/show_pathway?ko04139+K00889+K02677+K03097+K03115+K04441+K04464+K07203+K08269+K08294+K08341+K08955+K11088+K11227+K11229+K11231+K11644+K11841+K17065+K17969	0.0004396	3218	15140	35002	4670	24200	3026	8604	8604	24002	7420	2496	1512	178	1370	8466	346	1254	662	300	516	150986	0.0004396
Human Diseases	Cancer: overview	PD-L1 expression and PD-1 checkpoint pathway in cancer	ko05235	http://www.genome.jp/kegg-bin/show_pathway?ko05235+K00922+K01110+K01116+K02580+K02833+K03097+K03115+K03175+K04348+K04368+K04369+K04371+K04379+K04421+K04432+K04441+K04448+K04456+K04467+K04688+K04734+K06268+K07203+K07209+K07293+K07827+K07828+K18052	0.0005828	2854	16454	38834	4304	22488	3036	8306	7116	22116	5224	2342	1614	158	1610	10146	436	1094	728	228	568	149656	0.0005828
Environmental Information Processing	Signal transduction	Rap1 signaling pathway	ko04015	http://www.genome.jp/kegg-bin/show_pathway?ko04015+K00922+K01116+K02183+K02677+K02833+K04353+K04365+K04368+K04369+K04371+K04392+K04393+K04432+K04441+K04456+K04513+K04630+K04632+K05453+K05692+K05702+K05719+K05746+K05759+K05858+K05860+K06069+K06070+K06277+K07827+K07828+K07829+K07831+K07834+K07835+K07836+K07860+K08014+K08018+K16857+K18952+K19662	0.001008	3678	15594	30378	4042	21274	3374	7864	7570	21782	5872	3164	2042	316	2398	14936	626	1486	1300	464	700	148860	0.001008
Human Diseases	Infectious disease: viral	Epstein-Barr virus infection	ko05169	http://www.genome.jp/kegg-bin/show_pathway?ko05169+K00922+K01510+K02084+K02089+K02091+K02159+K02206+K02580+K02861+K03028+K03029+K03030+K03031+K03032+K03033+K03035+K03036+K03037+K03038+K03039+K03061+K03062+K03063+K03064+K03065+K03066+K03173+K03174+K03175+K03511+K03875+K04377+K04392+K04402+K04427+K04431+K04432+K04440+K04441+K04448+K04456+K04467+K04503+K04733+K04734+K05131+K05410+K05653+K05654+K0585…	0.0007685	3396	16704	27018	4332	22692	3494	8070	8078	23800	6086	2952	1744	508	1960	12516	980	1348	1238	744	792	148452	0.0007685
Organismal Systems	Endocrine system	Relaxin signaling pathway	ko04926	http://www.genome.jp/kegg-bin/show_pathway?ko04926+K00922+K01398+K02580+K02677+K02833+K03099+K04345+K04368+K04369+K04371+K04374+K04379+K04431+K04439+K04440+K04441+K04448+K04456+K04536+K04539+K04630+K04632+K04734+K05858+K06236+K06237+K07827+K07828+K12313+K18952+K19720	0.0007685	3220	14300	32066	5826	20616	3306	8958	7074	21122	5794	2976	1844	518	1738	9948	684	2334	1338	628	698	144988	0.0007685
Human Diseases	Infectious disease: bacterial	Staphylococcus aureus infection	ko05150	http://www.genome.jp/kegg-bin/show_pathway?ko05150+K01330+K01335+K01401+K03367+K03739+K03740+K03905+K03986+K03987+K03989+K03990+K03991+K04004+K05230+K06544+K06752+K06856+K07604+K11041+K14188+K14192+K14194+K14195+K14201+K14205+K19079	0.0001827	7796	5812	8272	3082	4082	4118	5870	4972	3862	5756	12780	8232	6896	10078	9072	13666	3924	10012	9864	5724	143870	0.0001827
Environmental Information Processing	Signal transduction	MAPK signaling pathway - fly	ko04013	http://www.genome.jp/kegg-bin/show_pathway?ko04013+K03099+K03175+K04365+K04368+K04371+K04382+K04392+K04417+K04426+K04427+K04428+K04431+K04432+K04440+K04441+K04448+K04461+K04506+K04508+K04564+K05759+K06689+K07293+K07827+K08840+K09260+K13411+K14290+K16197+K17608+K20216+K20223+K20235	0.001315	4606	13800	30310	4714	17722	4176	6726	6452	16124	4678	4568	2322	2844	2688	11612	1142	2282	2574	2060	1792	143192	0.001315
Human Diseases	Infectious disease: viral	Hepatitis B	ko05161	http://www.genome.jp/kegg-bin/show_pathway?ko05161+K00922+K02084+K02159+K02206+K02580+K02677+K02833+K03099+K03174+K03175+K03662+K04365+K04368+K04369+K04371+K04374+K04377+K04379+K04427+K04431+K04432+K04440+K04441+K04448+K04456+K04467+K04498+K04733+K04734+K04802+K05401+K05410+K06255+K06620+K06626+K06627+K07209+K07211+K07827+K07828+K08738+K09389+K10610+K11594+K12646+K16197+K19662	0.002202	3106	13712	24796	4426	18174	3140	7942	7844	19800	5834	3154	4194	2198	3408	8878	1792	2456	2654	1858	1962	141328	0.002202
Organismal Systems	Immune system	C-type lectin receptor signaling pathway	ko04625	http://www.genome.jp/kegg-bin/show_pathway?ko04625+K00922+K02183+K02580+K02833+K04348+K04371+K04409+K04440+K04441+K04443+K04448+K04456+K04467+K04513+K04519+K04734+K04958+K04959+K04960+K05859+K06068+K06268+K06563+K06643+K07209+K07211+K07293+K07369+K07827+K07828+K07829+K07830+K07831+K07983+K08862+K09258+K09444+K10059+K12800+K17514	0.0007685	3346	15300	31348	4042	20936	2772	7312	7282	20966	6364	2484	1830	226	1762	10922	610	1204	968	394	598	140666	0.0007685
Human Diseases	Cancer: specific types	Endometrial cancer	ko05213	http://www.genome.jp/kegg-bin/show_pathway?ko05213+K00922+K01110+K02159+K02833+K03083+K03099+K03511+K04365+K04368+K04369+K04371+K04377+K04402+K04456+K04503+K05691+K06272+K06276+K07827+K07828+K08734	0.0005828	2944	15526	33598	4070	20908	3028	8238	7120	21604	4664	2094	1450	144	1482	9060	454	962	660	170	604	138780	0.0005828
Metabolism	Glycan biosynthesis and metabolism	Other types of O-glycan biosynthesis	ko00514	http://www.genome.jp/kegg-bin/show_pathway?ko00514+K00710+K00728+K07966+K07967+K09667+K11703+K13676+K18134	0.001706	6144	6392	8584	3316	4790	5684	5636	3876	3118	5656	12110	4840	5580	9438	10690	12820	2968	9616	9388	4416	135062	0.001706
Human Diseases	Cancer: specific types	Pancreatic cancer	ko05212	http://www.genome.jp/kegg-bin/show_pathway?ko05212+K00922+K01115+K02089+K02091+K02159+K02580+K03511+K04365+K04368+K04371+K04392+K04393+K04402+K04440+K04456+K04467+K04482+K04503+K04688+K06620+K07203+K07209+K07827+K07834+K07835+K07860+K08775+K09389	0.001008	2590	15010	30216	3614	20708	2844	8118	6376	20518	4412	2848	1234	86	1682	11232	366	1116	668	164	646	134448	0.001008
Human Diseases	Neurodegenerative disease	Prion diseases	ko05020	http://www.genome.jp/kegg-bin/show_pathway?ko05020+K02159+K02599+K03986+K03987+K04345+K04368+K04369+K04371+K04519+K04565+K09203+K09490+K09553+K12499	0.0007685	3454	12310	29838	3674	19870	3080	7076	6800	19252	6454	3092	1816	348	1718	9750	654	1244	1288	662	576	132956	0.0007685
Metabolism	Glycan biosynthesis and metabolism	Mannose type O-glycan biosynthesis	ko00515	http://www.genome.jp/kegg-bin/show_pathway?ko00515+K00728+K07966+K07967+K09668+K19872+K19873	0.001706	5958	6122	8540	3242	4662	5652	5038	3654	2988	5398	12082	4842	5532	9328	10660	12772	2890	9674	9308	4350	132692	0.001706
Organismal Systems	Nervous system	Retrograde endocannabinoid signaling	ko04723	http://www.genome.jp/kegg-bin/show_pathway?ko04723+K01054+K02677+K03878+K03879+K03880+K03881+K03882+K03883+K03884+K03935+K03937+K03938+K03939+K03940+K03942+K03943+K03944+K03945+K03946+K03948+K03949+K03950+K03951+K03952+K03954+K03955+K03956+K03957+K03958+K03960+K03961+K03963+K03964+K03965+K03966+K03968+K04344+K04345+K04371+K04440+K04441+K04536+K04539+K04630+K04849+K04851+K04853+K04857+K04958+K0495…	0.0004396	3850	13048	28312	3564	19086	3124	6862	6568	18576	7002	2586	2172	620	2036	7912	868	1452	1360	756	890	130644	0.0004396
Organismal Systems	Nervous system	Serotonergic synapse	ko04726	http://www.genome.jp/kegg-bin/show_pathway?ko04726+K00274+K01593+K02677+K02833+K04344+K04345+K04365+K04368+K04371+K04520+K04536+K04539+K04630+K04632+K04849+K04851+K04853+K04857+K04892+K04943+K04958+K04959+K04960+K05858+K07827+K07828+K08014+K16342+K19662+K21278	0.0004396	3058	13394	29206	3288	19838	2412	6872	6546	19402	6406	2028	1306	126	1286	7756	326	816	640	236	428	125370	0.0004396
Human Diseases	Cancer: specific types	Colorectal cancer	ko05210	http://www.genome.jp/kegg-bin/show_pathway?ko05210+K00922+K02159+K02833+K03083+K03099+K03511+K04365+K04368+K04369+K04371+K04377+K04379+K04392+K04402+K04440+K04448+K04456+K04503+K04513+K04688+K07203+K07827+K07828+K07834+K07835+K07860+K08734+K08735+K08737+K08738+K09782	0.0005828	2526	14068	25858	3366	18930	2682	7230	6168	19066	4290	2134	1188	218	1458	8336	472	900	624	266	544	120324	0.0005828
Metabolism	Xenobiotics biodegradation and metabolism	Styrene degradation	ko00643	http://www.genome.jp/kegg-bin/show_pathway?ko00643+K00146+K00446+K00451+K01026+K01039+K01040+K01426+K01501+K01502+K01555+K01800+K07104+K10216+K20626+K20627	0.2413	8086	6988	7084	3248	4128	5124	5562	3768	3164	4478	11780	3456	4628	6806	8024	11012	2360	7240	7314	3362	117612	0.2413
Environmental Information Processing	Signal transduction	Hippo signaling pathway - multiple species	ko04392	http://www.genome.jp/kegg-bin/show_pathway?ko04392+K02218+K04409+K04412+K06683+K06685+K08791+K08960+K16669+K20237	0.0003298	2842	11756	25984	3714	18776	2790	6840	6980	19856	5436	1692	1012	64	850	6304	210	802	590	244	358	117100	0.0003298
Organismal Systems	Immune system	T cell receptor signaling pathway	ko04660	http://www.genome.jp/kegg-bin/show_pathway?ko04660+K00922+K01116+K02089+K02580+K02833+K03083+K03099+K04348+K04368+K04369+K04371+K04379+K04393+K04409+K04410+K04427+K04431+K04440+K04441+K04448+K04456+K04467+K04513+K04734+K05734+K05735+K06268+K06276+K06478+K07209+K07369+K07827+K07828+K12076+K18052	0.0005828	2602	12950	26034	3606	18132	2556	6698	6334	18652	4322	1858	1200	132	1292	7734	418	892	672	214	550	116848	0.0005828
Metabolism	Metabolism of cofactors and vitamins	Lipoic acid metabolism	ko00785	http://www.genome.jp/kegg-bin/show_pathway?ko00785+K03644+K03800+K03801+K23734	0.01133	6104	5740	5924	5242	4872	4864	4950	4052	2190	4120	10728	4302	7528	6962	6312	7358	3450	7784	8080	5474	116036	0.01133
Organismal Systems	Nervous system	Synaptic vesicle cycle	ko04721	http://www.genome.jp/kegg-bin/show_pathway?ko04721+K01528+K02144+K02145+K02146+K02147+K02148+K02149+K02150+K02151+K02152+K02153+K02154+K02155+K03661+K04344+K04560+K04644+K04646+K04849+K05034+K05036+K05044+K05045+K05046+K06027+K07882+K08486+K11824+K11825+K11826+K11827+K15290+K15292+K15296	0.001315	2256	12456	22750	3178	17834	2644	6364	5826	18260	3636	2150	1134	116	1404	10640	376	1156	802	246	448	113676	0.001315
Human Diseases	Substance dependence	Morphine addiction	ko05032	http://www.genome.jp/kegg-bin/show_pathway?ko05032+K02677+K04344+K04345+K04439+K04536+K04539+K04630+K04632+K04849+K05185+K13293+K13298+K13755+K18436+K18437+K19662	0.0004396	3008	10900	26450	3170	17138	2270	6020	5938	16576	6072	2200	1314	246	1198	6664	524	900	916	368	508	112380	0.0004396
Metabolism	Xenobiotics biodegradation and metabolism	Caprolactam degradation	ko00930	http://www.genome.jp/kegg-bin/show_pathway?ko00930+K00002+K00022+K00496+K01053+K01692+K01782+K01825+K06446+K07511+K07515+K14731+K17754+K18199	0.0002461	5370	4532	4240	2156	3736	4598	3998	2974	2276	4608	11046	5118	6110	8396	8170	11018	2546	7970	7410	4316	110588	0.0002461
Environmental Information Processing	Signal transduction	ErbB signaling pathway	ko04012	http://www.genome.jp/kegg-bin/show_pathway?ko04012+K00922+K01116+K02677+K02833+K03083+K03099+K04365+K04368+K04369+K04371+K04377+K04409+K04410+K04431+K04440+K04448+K04456+K04515+K04688+K05734+K05735+K05859+K07203+K07827+K07828+K09782+K19662	0.0005828	2076	13050	24334	3134	17520	2316	6718	5672	17812	3746	1804	1028	94	1136	7526	222	816	474	136	386	110000	0.0005828
Environmental Information Processing	Signal transduction	TGF-beta signaling pathway	ko04350	http://www.genome.jp/kegg-bin/show_pathway?ko04350+K03094+K03347+K03456+K03868+K04371+K04377+K04382+K04498+K04513+K04514+K04660+K04667+K04678+K04683+K04685+K04688+K06766+K06825+K16857+K17693	0.0005828	2326	11988	24040	2886	15896	2464	6354	5668	16688	3258	1878	1326	166	1338	8172	308	934	660	282	514	107146	0.0005828
Metabolism	Lipid metabolism	Secondary bile acid biosynthesis	ko00121	http://www.genome.jp/kegg-bin/show_pathway?ko00121+K00076+K01442+K15868+K22604+K22606	0.001706	4686	4314	5928	2914	3146	4280	4670	4232	2832	5062	8494	6388	5390	7044	5044	8228	2892	7294	6830	4684	104352	0.001706
Human Diseases	Cardiovascular disease	Dilated cardiomyopathy (DCM)	ko05414	http://www.genome.jp/kegg-bin/show_pathway?ko05414+K04345+K04632+K04851+K04853+K04857+K04962+K05637+K05692+K05719+K05849+K05853+K06483+K06856+K09290+K10373+K10374+K10375+K12314+K12567+K12641+K17751	0.001315	2954	9836	21348	2558	15246	2564	5202	5260	14504	5372	2550	1336	330	1624	8716	568	1338	1198	568	644	103716	0.001315
Metabolism	Lipid metabolism	Primary bile acid biosynthesis	ko00120	http://www.genome.jp/kegg-bin/show_pathway?ko00120+K00251+K01442+K01796+K08764	0.002202	4668	4334	5886	2906	3154	4240	4676	4238	2830	5014	8390	6374	5316	6980	5000	8140	2878	7206	6790	4654	103674	0.002202
Metabolism	Glycan biosynthesis and metabolism	Arabinogalactan biosynthesis - Mycobacterium	ko00572	http://www.genome.jp/kegg-bin/show_pathway?ko00572+K02851+K13686+K13687+K16647+K16648+K16649+K16650+K16870+K18851+K22902	0.3847	6244	5370	5968	2708	3908	4248	5206	3716	2872	5436	10254	3168	4804	5888	6500	9096	1730	6024	6534	3260	102934	0.3847
Human Diseases	Infectious disease: parasitic	Leishmaniasis	ko05140	http://www.genome.jp/kegg-bin/show_pathway?ko05140+K01404+K02580+K03175+K03231+K03990+K04371+K04379+K04427+K04441+K04448+K04519+K04733+K04734+K05719+K06483+K06752+K06856+K08009+K13537+K19662+K21421	0.06402	2778	7094	17352	2684	7584	2480	4812	4394	8288	3376	5244	4076	1958	4052	8622	3228	1936	3800	3152	2210	99120	0.06402
Organismal Systems	Sensory system	Taste transduction	ko04742	http://www.genome.jp/kegg-bin/show_pathway?ko04742+K01509+K04344+K04345+K04834+K04957+K04960+K04990+K08474+K13755	0.0004396	2648	9934	24024	2712	15540	1942	5216	5274	14808	5616	1664	1176	100	890	5490	312	680	540	146	356	99068	0.0004396
Human Diseases	Infectious disease: parasitic	Chagas disease (American trypanosomiasis)	ko05142	http://www.genome.jp/kegg-bin/show_pathway?ko05142+K00922+K01283+K01354+K02580+K03175+K03456+K03982+K03986+K03987+K03990+K04354+K04371+K04379+K04382+K04440+K04441+K04448+K04456+K04467+K04519+K04630+K04632+K04733+K04734+K05408+K05858+K07209+K08057+K12499	0.0005828	2546	10184	22156	2676	13992	2432	5924	4920	14440	3612	1962	1254	496	1434	7066	516	890	1056	480	990	99026	0.0005828
Human Diseases	Cancer: specific types	Small cell lung cancer	ko05222	http://www.genome.jp/kegg-bin/show_pathway?ko05222+K00922+K01110+K01522+K02084+K02089+K02091+K02159+K02206+K02219+K02580+K03173+K03174+K03175+K03511+K03875+K04377+K04402+K04456+K04467+K04503+K04685+K04725+K04734+K05637+K05717+K05719+K06237+K06240+K06620+K06626+K07209+K08738+K09389+K09848+K09849+K16060	0.0005828	2166	10436	23676	2716	13984	2178	5576	4816	14602	4094	1648	922	322	1328	6414	514	740	658	354	576	97720	0.0005828
Organismal Systems	Excretory system	Proximal tubule bicarbonate reclamation	ko04964	http://www.genome.jp/kegg-bin/show_pathway?ko04964+K00025+K00261+K01425+K01539+K01540+K01596+K18246	0.0001827	7458	7720	7816	3312	7356	5724	6084	4588	4156	5222	5818	2662	2892	4282	5050	5200	1480	4126	3614	2892	97452	0.0001827
Metabolism	Metabolism of other amino acids	D-Arginine and D-ornithine metabolism	ko00472	http://www.genome.jp/kegg-bin/show_pathway?ko00472+K00273+K00824+K17898+K17899+K19746+K21672+K21898	0.3075	5984	5674	6348	2638	3390	3386	5294	3254	2146	3904	8722	2946	3838	6234	6682	10366	1488	6128	5358	3230	97010	0.3075
Metabolism	Metabolism of cofactors and vitamins	Retinol metabolism	ko00830	http://www.genome.jp/kegg-bin/show_pathway?ko00830+K00001+K00121+K00699+K07249+K07424+K09516+K11147+K11153+K11154+K13951+K13953+K15734	0.9698	5410	4988	4996	3854	5640	5544	4960	3812	2530	3112	9640	3192	5512	4742	5028	5780	1888	5518	5448	4990	96584	0.9698
Organismal Systems	Endocrine system	Insulin secretion	ko04911	http://www.genome.jp/kegg-bin/show_pathway?ko04911+K01539+K01540+K02677+K04345+K04374+K04515+K04560+K04632+K04851+K04853+K04857+K04936+K04942+K04943+K04944+K04945+K04960+K04962+K05032+K05858+K07882+K19662	0.0004396	2568	9850	20404	2386	15388	1976	5130	5282	15172	5800	1768	1096	114	992	6110	292	646	654	198	338	96164	0.0004396
Metabolism	Glycan biosynthesis and metabolism	N-Glycan biosynthesis	ko00510	http://www.genome.jp/kegg-bin/show_pathway?ko00510+K00721+K00729+K00737+K00738+K00902+K01001+K01228+K01231+K03842+K03843+K03844+K03846+K03848+K03849+K03850+K05546+K07151+K07252+K07432+K07441+K07966+K07967+K12666+K12667+K12668+K12669+K12670	0.001706	4082	6822	8206	3472	9230	3528	4738	4636	7918	4958	5584	3468	4098	3770	4542	2504	2056	4308	3474	2846	94240	0.001706
Organismal Systems	Endocrine system	Cortisol synthesis and secretion	ko04927	http://www.genome.jp/kegg-bin/show_pathway?ko04927+K04345+K04374+K04465+K04632+K04851+K04853+K04854+K04855+K04856+K04857+K04958+K04959+K04960+K05858+K12473+K18437	0.0004396	2410	9678	21012	2378	15360	1770	5046	5142	14688	5536	1620	934	110	874	5222	246	596	482	178	314	93596	0.0004396
Human Diseases	Cancer: specific types	Melanoma	ko05218	http://www.genome.jp/kegg-bin/show_pathway?ko05218+K00922+K01110+K02089+K02091+K02159+K02833+K03511+K04365+K04368+K04369+K04371+K04402+K04456+K04503+K06620+K06643+K07827+K07828+K09389	0.0007685	1786	10372	23794	2644	13352	2016	5654	4266	13934	2932	1498	930	84	1110	6776	188	590	446	102	356	92830	0.0007685
Human Diseases	Cancer: specific types	Non-small cell lung cancer	ko05223	http://www.genome.jp/kegg-bin/show_pathway?ko05223+K00922+K01116+K01522+K02089+K02091+K02159+K02677+K02833+K03099+K03511+K04365+K04368+K04369+K04371+K04402+K04411+K04456+K04503+K05859+K06276+K06620+K07827+K07828+K09389+K19662	0.0005828	2044	10172	20118	2964	14192	2110	5792	5098	15294	3460	1426	864	66	1054	6168	216	688	498	114	424	92762	0.0005828
Metabolism	Biosynthesis of other secondary metabolites	Penicillin and cephalosporin biosynthesis	ko00311	http://www.genome.jp/kegg-bin/show_pathway?ko00311+K00273+K01060+K01434+K12743+K17836+K19200+K24041	0.3447	5720	5912	5222	2770	4804	5138	4450	3666	2990	4264	9304	2820	5058	4776	5178	5686	1702	4616	5512	2812	92400	0.3447
Human Diseases	Endocrine and metabolic disease	AGE-RAGE signaling pathway in diabetic complications	ko04933	http://www.genome.jp/kegg-bin/show_pathway?ko04933+K00922+K01116+K01398+K02089+K02159+K02580+K02677+K02833+K03982+K04371+K04392+K04393+K04440+K04441+K04448+K04456+K04503+K04519+K04702+K05717+K05740+K05857+K05858+K05859+K05860+K06068+K06236+K06237+K07201+K07827+K07828+K09203+K18050+K18952+K19662+K19720+K19722+K21421	0.001008	2068	8168	20952	4580	11290	2284	5780	4134	12092	3164	1948	1300	464	1482	6400	564	1974	1190	608	648	91090	0.001008
Metabolism	Metabolism of terpenoids and polyketides	Insect hormone biosynthesis	ko00981	http://www.genome.jp/kegg-bin/show_pathway?ko00981+K00128+K15890	0.03121	5226	4888	5524	4926	4276	3252	3400	3260	1954	3314	8362	2898	4534	5960	5324	5810	2328	5968	5466	3770	90440	0.03121
Cellular Processes	Cell growth and death	Apoptosis - fly	ko04214	http://www.genome.jp/kegg-bin/show_pathway?ko04214+K01527+K02084+K03175+K03262+K03386+K04365+K04371+K04374+K04412+K04426+K04427+K04431+K04440+K04448+K04725+K04728+K05770+K06640+K07611+K07827+K08669+K08738+K08791+K08860+K09428+K09848+K10586+K17065+K20216	0.0007685	2872	7994	16054	2468	10084	2490	4268	4594	10446	3596	4010	1780	1854	2452	6170	2308	1048	1968	2074	1474	90004	0.0007685
Organismal Systems	Immune system	B cell receptor signaling pathway	ko04662	http://www.genome.jp/kegg-bin/show_pathway?ko04662+K00922+K02580+K02833+K03083+K03084+K03099+K04348+K04368+K04369+K04371+K04379+K04392+K04448+K04456+K04467+K04734+K05859+K06268+K06856+K07209+K07369+K07827+K07828+K07860+K15909+K19662+K19831	0.0005828	1946	10536	20494	2642	13408	1888	5040	4498	13848	3046	1530	1030	134	1034	6428	388	686	552	214	408	89750	0.0005828
Metabolism	Lipid metabolism	Ether lipid metabolism	ko00565	http://www.genome.jp/kegg-bin/show_pathway?ko00565+K00803+K00993+K01058+K01062+K01080+K01114+K01115+K04628+K13510+K13512+K13519+K13644+K16342+K16343+K16794+K16795+K16817+K18575+K22387	0.0007685	3052	9174	16638	2128	11898	2476	5282	3634	10306	2812	4122	990	1240	2046	6712	1280	1014	1562	1166	988	88520	0.0007685
Human Diseases	Cancer: specific types	Acute myeloid leukemia	ko05221	http://www.genome.jp/kegg-bin/show_pathway?ko05221+K00922+K02162+K02580+K02833+K03099+K04365+K04368+K04369+K04371+K04377+K04456+K04467+K04503+K04688+K04702+K06627+K07203+K07209+K07827+K07828	0.0005828	1578	10150	20796	2676	13670	1808	5244	4290	13798	2886	1428	832	84	950	6130	224	628	352	116	308	87948	0.0005828
Organismal Systems	Development and regeneration	Axon guidance	ko04360	http://www.genome.jp/kegg-bin/show_pathway?ko04360+K00922+K01116+K02090+K02677+K02833+K03083+K04189+K04348+K04371+K04392+K04393+K04409+K04410+K04513+K04514+K04515+K04630+K05128+K05719+K05734+K05735+K05743+K05746+K05765+K05766+K05859+K06268+K06272+K06766+K06820+K06821+K06839+K06841+K07293+K07827+K07828+K07829+K07860+K12757+K17388+K18952	0.0007685	1956	9934	20550	2546	13258	1808	4684	4282	13142	3386	1518	1016	136	1066	6370	268	694	500	216	364	87694	0.0007685
Organismal Systems	Sensory system	Phototransduction - fly	ko04745	http://www.genome.jp/kegg-bin/show_pathway?ko04745+K02183+K02677+K04515+K04958+K05692+K05858+K08834	0.001008	2492	8892	17024	2344	12534	1888	4416	4742	12998	4078	1812	1304	224	1358	8522	430	990	850	312	428	87638	0.001008
Organismal Systems	Immune system	Fc epsilon RI signaling pathway	ko04664	http://www.genome.jp/kegg-bin/show_pathway?ko04664+K00922+K01116+K02677+K02833+K03084+K03099+K04368+K04369+K04371+K04392+K04431+K04432+K04440+K04441+K04456+K05859+K06276+K06856+K07827+K07828+K07860+K07983+K16342+K20735	0.0005828	1722	9206	18500	2636	13012	1924	5064	4708	13634	3048	1374	782	98	980	5906	224	672	474	148	414	84526	0.0005828
Organismal Systems	Development and regeneration	Dorso-ventral axis formation	ko04320	http://www.genome.jp/kegg-bin/show_pathway?ko04320+K02156+K02184+K02599+K03099+K03102+K04365+K04368+K04371+K07827+K20994	0.001315	1304	9798	20082	1874	12504	1706	4656	3686	12132	2170	1710	752	38	906	7402	198	648	420	110	290	82386	0.001315
Metabolism	Xenobiotics biodegradation and metabolism	Chlorocyclohexane and chlorobenzene degradation	ko00361	http://www.genome.jp/kegg-bin/show_pathway?ko00361+K00446+K01061+K01560+K01561+K01563+K01856+K03381+K07104+K16243	0.0001827	4206	3370	4082	1898	2660	3268	3146	2902	1576	2840	7880	3838	4416	5278	5014	6558	2566	6012	6292	4004	81806	0.0001827
Organismal Systems	Endocrine system	GnRH secretion	ko04929	http://www.genome.jp/kegg-bin/show_pathway?ko04929+K00922+K02677+K02833+K04368+K04369+K04371+K04439+K04456+K04851+K04853+K04854+K04855+K04856+K04857+K04942+K04943+K04944+K04945+K04955+K04958+K04959+K04960+K05858+K07827+K07828+K19662	0.0004396	1878	8828	18132	2150	12770	1598	4554	4290	12568	4294	1282	764	66	894	5354	218	526	398	122	292	80978	0.0004396
Human Diseases	Immune disease	Rheumatoid arthritis	ko05323	http://www.genome.jp/kegg-bin/show_pathway?ko05323+K01365+K01371+K01394+K02144+K02145+K02146+K02147+K02148+K02149+K02150+K02151+K02152+K02153+K02154+K02155+K03661+K03662+K04379+K04448+K04519+K05261+K05408+K05453+K05505+K06752+K06856+K12499+K14379	0.001315	1596	8692	16732	2304	12234	1794	4448	4148	12324	2368	1612	940	176	976	7094	394	802	654	304	428	80020	0.001315
Organismal Systems	Excretory system	Aldosterone-regulated sodium reabsorption	ko04960	http://www.genome.jp/kegg-bin/show_pathway?ko04960+K00922+K01539+K01540+K02677+K04371+K06276+K06644+K07827+K13302+K19662	0.0007685	1524	8188	17906	2382	11364	1668	4148	4224	12136	2980	1382	830	58	950	5874	194	614	500	116	350	77388	0.0007685
Metabolism	Biosynthesis of other secondary metabolites	Flavone and flavonol biosynthesis	ko00944	http://www.genome.jp/kegg-bin/show_pathway?ko00944+K01195+K05280+K22794	0.07566	4386	4528	4290	1898	4086	4096	2728	2268	2010	3490	6770	2322	4548	4614	5062	6244	1520	5204	4682	2636	77382	0.07566
Cellular Processes	Cellular community - eukaryotes	Signaling pathways regulating pluripotency of stem cells	ko04550	http://www.genome.jp/kegg-bin/show_pathway?ko04550+K00922+K02353+K02833+K03083+K04368+K04369+K04371+K04377+K04441+K04456+K04667+K07827+K07828+K11421+K11459+K11488+K14439+K17693+K18491+K18498	0.0007685	1496	9018	16206	2134	11434	1608	4412	3826	11978	2234	1266	748	82	884	5834	146	582	408	256	284	74836	0.0007685
Cellular Processes	Cell growth and death	p53 signaling pathway	ko04115	http://www.genome.jp/kegg-bin/show_pathway?ko04115+K01110+K02084+K02087+K02089+K02091+K02159+K02206+K02216+K03982+K04402+K04503+K04506+K04728+K05868+K06626+K06640+K06641+K06643+K06644+K08738+K10135+K10138+K10139+K10141+K10142+K10144+K10147+K16857+K20394+K21770+K22744	0.0005828	1316	8410	18076	2054	10614	1630	3818	3524	11012	2714	1052	696	216	944	4080	336	504	364	242	320	71922	0.0005828
Organismal Systems	Excretory system	Collecting duct acid secretion	ko04966	http://www.genome.jp/kegg-bin/show_pathway?ko04966+K01542+K02145+K02146+K02147+K02148+K02149+K02150+K02151+K02152+K02153+K02154+K02155	0.001315	1374	7328	15186	1972	10746	1508	3710	3600	10900	2114	1364	706	62	818	6394	214	660	470	150	294	69570	0.001315
Metabolism	Metabolism of terpenoids and polyketides	Carotenoid biosynthesis	ko00906	http://www.genome.jp/kegg-bin/show_pathway?ko00906+K00514+K02291+K02293+K06443+K09835+K09838+K09840+K09845+K09879+K10027+K10212+K15746	0.001315	3392	3834	4152	1852	2334	2166	2818	2082	1814	2164	8570	2514	2716	4054	5314	5422	1522	4688	4716	2426	68550	0.001315
Environmental Information Processing	Signal transduction	VEGF signaling pathway	ko04370	http://www.genome.jp/kegg-bin/show_pathway?ko04370+K00922+K01116+K02677+K02833+K04348+K04368+K04369+K04371+K04392+K04393+K04441+K04443+K04455+K04456+K04718+K05760+K05859+K06268+K07827+K07828+K07860+K16342+K19662	0.001008	1494	7634	15452	1984	10106	1398	3690	3338	10266	2606	1204	762	82	896	5494	246	506	410	116	262	67946	0.001008
Human Diseases	Cancer: specific types	Chronic myeloid leukemia	ko05220	http://www.genome.jp/kegg-bin/show_pathway?ko05220+K00922+K02089+K02091+K02159+K02580+K02833+K03099+K03511+K04365+K04368+K04369+K04371+K04377+K04402+K04456+K04467+K04503+K04734+K06067+K06620+K06643+K07209+K07293+K07827+K07828+K09389	0.0007685	1460	7580	15536	1996	9838	1506	4186	3268	10446	2266	1144	696	94	842	5208	238	488	390	118	298	67598	0.0007685
Human Diseases	Substance dependence	Cocaine addiction	ko05030	http://www.genome.jp/kegg-bin/show_pathway?ko05030+K00274+K01593+K02090+K02580+K04345+K04374+K04448+K04630+K04632+K05036+K09029	0.0005828	1746	7116	14980	1758	10704	1384	3718	3526	10532	3138	1242	708	92	674	4302	160	462	368	142	218	66970	0.0005828
Organismal Systems	Endocrine system	Ovarian steroidogenesis	ko04913	http://www.genome.jp/kegg-bin/show_pathway?ko04913+K00044+K01068+K04345+K04632+K12473+K16342	0.0005828	1568	7026	14890	1736	10678	1322	3674	3480	10414	3068	1334	688	74	698	4426	136	448	356	124	210	66350	0.0005828
Cellular Processes	Cellular community - eukaryotes	Adherens junction	ko04520	http://www.genome.jp/kegg-bin/show_pathway?ko04520+K03097+K03115+K04371+K04392+K04393+K04427+K04468+K04498+K04513+K05691+K05692+K05693+K05694+K05695+K05698+K05699+K05700+K05701+K05702+K06531+K07860+K23612	0.001008	1878	6620	13950	1698	9054	1680	3224	3084	8814	2256	1276	976	208	1036	6046	552	654	612	236	324	64178	0.001008
Organismal Systems	Development and regeneration	Osteoclast differentiation	ko04380	http://www.genome.jp/kegg-bin/show_pathway?ko04380+K00922+K01371+K02580+K03173+K03175+K04348+K04368+K04371+K04379+K04392+K04427+K04431+K04440+K04441+K04448+K04456+K04467+K04519+K04734+K05131+K05148+K05453+K05859+K05869+K06268+K07209+K07992+K08009+K09028+K09029+K14379+K14381	0.0007685	1532	6560	14558	1908	9062	1432	3396	3170	9380	2556	1104	792	116	754	4534	350	546	462	176	312	62700	0.0007685
Organismal Systems	Immune system	Natural killer cell mediated cytotoxicity	ko04650	http://www.genome.jp/kegg-bin/show_pathway?ko04650+K00922+K01116+K02677+K02833+K03099+K04348+K04365+K04368+K04369+K04371+K04392+K04409+K05131+K05859+K06268+K06856+K07293+K07827+K07828+K07860+K07983+K07988+K07992+K19662	0.001008	1238	6654	15136	1806	8608	1240	3080	2860	8596	2246	1106	766	74	776	4658	246	516	376	142	272	60396	0.001008
Organismal Systems	Sensory system	Phototransduction	ko04744	http://www.genome.jp/kegg-bin/show_pathway?ko04744+K00909+K02183+K04536+K04952+K13749	0.001008	1448	6140	11986	1700	8416	1190	2842	3168	8650	2776	1062	918	90	790	5150	222	628	476	174	242	58068	0.001008
Metabolism	Xenobiotics biodegradation and metabolism	Metabolism of xenobiotics by cytochrome P450	ko00980	http://www.genome.jp/kegg-bin/show_pathway?ko00980+K00001+K00078+K00079+K00081+K00084+K00121+K00129+K00699+K00799+K04097+K07415+K07416+K13951+K13953+K15303+K23790	0.4727	2948	3188	4308	1810	3318	2164	2778	2032	2736	1968	4922	1872	2070	3196	3862	5068	1052	3192	3028	1776	57288	0.4727
Environmental Information Processing	Signal transduction	TNF signaling pathway	ko04668	http://www.genome.jp/kegg-bin/show_pathway?ko04668+K00922+K01394+K02580+K02861+K03173+K03174+K04368+K04371+K04374+K04379+K04426+K04427+K04431+K04432+K04440+K04441+K04445+K04448+K04456+K04467+K04519+K04734+K05453+K05505+K05632+K07209+K08847+K09028+K09258+K09444+K09849+K10165+K12499+K16060+K16510+K17065	0.0005828	1212	6240	11008	1592	8510	1288	3378	2900	8638	2132	1040	584	130	682	3900	294	442	358	166	252	54746	0.0005828
Metabolism	Xenobiotics biodegradation and metabolism	Xylene degradation	ko00622	http://www.genome.jp/kegg-bin/show_pathway?ko00622+K00055+K00141+K00446+K01617+K01666+K01821+K02554+K04073+K05549+K05550+K05783+K05784+K07104+K10216+K18365+K18366	0.9698	2920	3044	2738	2294	1986	2902	2260	2114	1274	3290	4200	2468	2632	2972	2378	3636	1468	3096	3504	1860	53036	0.9698
Organismal Systems	Immune system	Toll-like receptor signaling pathway	ko04620	http://www.genome.jp/kegg-bin/show_pathway?ko04620+K00922+K01371+K02580+K02861+K03174+K03175+K04368+K04369+K04371+K04379+K04392+K04427+K04431+K04432+K04440+K04441+K04448+K04456+K04467+K04519+K04733+K04734+K05131+K05401+K05408+K05410+K07209+K07211+K10168+K12499+K12964	0.0005828	1204	5744	11808	1522	7982	1204	3152	2656	8200	2160	940	574	104	596	3656	242	440	334	136	254	52908	0.0005828
Organismal Systems	Circulatory system	Cardiac muscle contraction	ko04260	http://www.genome.jp/kegg-bin/show_pathway?ko04260+K00411+K00412+K00413+K00414+K00415+K00416+K00417+K00418+K00419+K00420+K00476+K01539+K01540+K02256+K02261+K02262+K02263+K02264+K02265+K02266+K02267+K02268+K02270+K02271+K02272+K02273+K04851+K04853+K04857+K04962+K05849+K05853+K09290+K10373+K10374+K10375+K12314+K17751+K23449	0.002827	2688	4154	5500	1736	4934	2416	2426	2694	4752	3192	1762	2000	1152	2200	3944	1238	1558	1756	1232	1274	52608	0.002827
Environmental Information Processing	Signal transduction	Jak-STAT signaling pathway	ko04630	http://www.genome.jp/kegg-bin/show_pathway?ko04630+K00922+K02539+K02833+K03099+K04377+K04456+K04498+K04503+K04702+K04706+K05072+K05131+K07203+K07293+K16063	0.0005828	1104	5888	11646	1456	8332	1156	3022	2576	7958	2198	894	424	60	566	3330	98	374	182	56	180	51500	0.0005828
Metabolism	Xenobiotics biodegradation and metabolism	Drug metabolism - cytochrome P450	ko00982	http://www.genome.jp/kegg-bin/show_pathway?ko00982+K00001+K00121+K00129+K00274+K00699+K00799+K04097+K07415+K13951+K13953+K23790	0.6232	2702	2764	3822	1646	2752	1846	2356	1724	2244	1724	4464	1706	1840	2730	3384	4452	898	2666	2620	1506	49846	0.6232
Metabolism	Biosynthesis of other secondary metabolites	Biosynthesis of various secondary metabolites - part 3	ko00997	http://www.genome.jp/kegg-bin/show_pathway?ko00997+K01957+K21721+K21898+K21949+K23373	0.1212	2892	2674	3268	1432	1804	1916	2440	1684	1166	2082	4234	1422	2400	3208	3032	5438	816	3164	2794	1708	49574	0.1212
Genetic Information Processing	Replication and repair	Non-homologous end-joining	ko03450	http://www.genome.jp/kegg-bin/show_pathway?ko03450+K01971+K03512+K04799+K06642+K10777+K10865+K10866+K10884+K10885+K10886+K10979	0.162	1334	2414	2956	2124	3656	1244	2670	3072	5066	2376	1900	3958	1396	2074	1750	1452	1970	1984	2506	1394	47296	0.162
Metabolism	Xenobiotics biodegradation and metabolism	Dioxin degradation	ko00621	http://www.genome.jp/kegg-bin/show_pathway?ko00621+K00480+K01617+K01666+K01821+K02554+K04073+K10222+K18365+K18366	0.5205	2098	2520	2200	2120	1714	2562	1904	1900	1108	2834	3498	2292	2390	2588	1914	2956	1354	2674	2942	1626	45194	0.5205
Organismal Systems	Digestive system	Cholesterol metabolism	ko04979	http://www.genome.jp/kegg-bin/show_pathway?ko04979+K00637+K00650+K01052+K04524+K04550+K05641+K05664+K05770+K05862+K06233+K08757+K08758+K08760+K12385+K12473+K13443+K15040+K22286	0.07566	1630	2932	7008	890	3566	1164	1574	2032	2818	2366	2992	1176	1510	1628	3262	1488	672	1468	1662	1126	42964	0.07566
Organismal Systems	Immune system	Leukocyte transendothelial migration	ko04670	http://www.genome.jp/kegg-bin/show_pathway?ko04670+K00922+K01116+K01398+K02677+K04189+K04353+K04392+K04393+K04441+K04513+K04514+K04630+K05691+K05692+K05699+K05700+K05702+K05719+K05760+K05859+K06483+K07293+K07836+K07860+K08007+K08009+K08014+K12757+K17388+K19662+K21421	0.001315	1576	4038	8234	1018	5640	1094	1828	1954	5536	1912	1160	656	200	798	4810	428	482	420	194	262	42240	0.001315
Organismal Systems	Digestive system	Vitamin digestion and absorption	ko04977	http://www.genome.jp/kegg-bin/show_pathway?ko04977+K05665+K08757+K08760+K14616+K14617	0.0004396	1060	4162	7952	1048	6662	1156	2728	2198	6308	2454	872	318	36	452	3128	108	368	254	52	302	41618	0.0004396
Genetic Information Processing	Folding, sorting and degradation	SNARE interactions in vesicular transport	ko04130	http://www.genome.jp/kegg-bin/show_pathway?ko04130+K04560+K08486+K08489+K08490+K08493+K08501+K08506+K08507+K08512+K08513+K08515+K08516+K08517+K13505	0.0005828	758	4872	9420	1382	6496	926	2626	2304	6898	1218	506	316	16	368	2526	48	282	146	94	94	41296	0.0005828
Human Diseases	Cancer: specific types	Bladder cancer	ko05219	http://www.genome.jp/kegg-bin/show_pathway?ko05219+K00758+K01398+K02089+K02833+K04365+K04368+K04369+K04371+K04377+K04445+K04503+K06620+K06643+K07827+K07828+K08803+K09389+K16857	0.0005828	836	4448	8426	1236	5784	980	2502	1962	6422	1196	670	492	78	572	3030	296	312	286	168	194	39890	0.0005828
Organismal Systems	Environmental adaptation	Circadian rhythm - fly	ko04711	http://www.genome.jp/kegg-bin/show_pathway?ko04711+K03083+K08960+K23625	0.0005828	854	4676	7936	1050	6574	894	2368	2244	6928	1402	554	372	26	282	2096	60	314	198	48	132	39008	0.0005828
Organismal Systems	Endocrine system	Renin-angiotensin system	ko04614	http://www.genome.jp/kegg-bin/show_pathway?ko04614+K01283+K01322+K01380+K01392+K11140+K11141+K13289	0.03764	2612	2258	3086	838	2832	1742	2042	1466	1628	1510	3392	834	1920	1318	1938	880	556	1816	1868	1858	36394	0.03764
Organismal Systems	Immune system	Toll and Imd signaling pathway	ko04624	http://www.genome.jp/kegg-bin/show_pathway?ko04624+K02580+K03362+K04427+K04428+K04431+K04432+K04440+K04441+K04448+K04733+K04734+K06689+K07209+K10380+K10580+K10704+K13411+K16060	0.002202	580	3702	9670	612	4680	558	1450	1524	3976	972	784	456	52	488	4508	216	304	264	146	202	35144	0.002202
Organismal Systems	Immune system	Th1 and Th2 cell differentiation	ko04658	http://www.genome.jp/kegg-bin/show_pathway?ko04658+K01116+K02580+K02599+K04348+K04371+K04379+K04440+K04441+K04448+K04467+K04734+K06268+K06752+K07209+K18052+K20994	0.001315	792	3280	9474	1102	4722	688	1696	1528	4612	1376	546	620	84	384	2210	280	314	314	142	212	34376	0.001315
Environmental Information Processing	Signaling molecules and interaction	ECM-receptor interaction	ko04512	http://www.genome.jp/kegg-bin/show_pathway?ko04512+K04659+K05637+K05717+K05719+K06236+K06237+K06238+K06240+K06251+K06252+K06255+K06256+K06260+K06261+K06266+K06483+K08131+K16857+K19719+K23379+K23380+K23573	0.03764	976	1976	5800	2836	1734	988	2090	992	2238	1388	1688	986	706	924	2170	1324	1676	1436	992	684	33604	0.03764
Human Diseases	Immune disease	Systemic lupus erythematosus	ko05322	http://www.genome.jp/kegg-bin/show_pathway?ko05322+K01330+K03986+K03987+K03989+K03990+K05699+K06752+K06856+K11086+K11087+K11088+K11089+K11090+K11251+K11252+K11253+K11254	0.009108	884	3486	4952	882	4100	880	1806	1318	3720	1102	1020	664	278	820	4690	346	966	950	306	416	33586	0.009108
Metabolism	Metabolism of terpenoids and polyketides	Biosynthesis of siderophore group nonribosomal peptides	ko01053	http://www.genome.jp/kegg-bin/show_pathway?ko01053+K00216+K01252+K01851+K02361+K02362+K02363+K02364+K02552+K04780+K04782+K04783+K04784+K04786+K04787+K04788+K04789+K04792+K04793+K12237+K12238+K12239+K12240+K15653	0.005795	1650	1520	920	1138	1188	1842	816	752	456	1318	3378	1924	3090	2226	1592	2234	962	2194	2482	1136	32818	0.005795
Human Diseases	Cardiovascular disease	Viral myocarditis	ko05416	http://www.genome.jp/kegg-bin/show_pathway?ko05416+K03260+K04006+K04392+K04503+K05637+K05692+K06278+K06751+K06752+K06856+K07860+K08738+K17751	0.001315	1164	2896	4644	764	4010	1110	1434	1786	4110	1604	992	642	342	906	3494	512	492	524	400	362	32188	0.001315
Metabolism	Metabolism of terpenoids and polyketides	Geraniol degradation	ko00281	http://www.genome.jp/kegg-bin/show_pathway?ko00281+K00022+K00632+K01640+K01692+K01782+K01825+K11731+K13774+K13775+K13776+K13777+K13778+K13779	0.0005828	1708	1372	1272	760	998	1032	1096	1028	774	1044	3730	1180	1634	2348	2820	3296	636	2340	2142	954	32164	0.0005828
Human Diseases	Cancer: overview	Transcriptional misregulation in cancer	ko05202	http://www.genome.jp/kegg-bin/show_pathway?ko05202+K00069+K01394+K02159+K02162+K02211+K02580+K03511+K04377+K04402+K04728+K06067+K06627+K06643+K06856+K07201+K08854+K09186+K09234+K10138+K11253+K11424+K11459+K11644+K12823+K13098+K14651+K15626+K15627+K17693	0.001706	764	3140	7442	950	4196	592	1752	1356	4378	950	774	512	154	562	3286	184	370	290	128	190	31970	0.001706
Human Diseases	Cancer: specific types	Thyroid cancer	ko05216	http://www.genome.jp/kegg-bin/show_pathway?ko05216+K02159+K02833+K03511+K04365+K04368+K04369+K04371+K04377+K04402+K04503+K07827+K07828+K09290	0.001008	684	3728	7468	914	4480	714	1842	1540	4772	882	480	388	28	466	2708	76	230	172	42	130	31744	0.001008
Environmental Information Processing	Signal transduction	NF-kappa B signaling pathway	ko04064	http://www.genome.jp/kegg-bin/show_pathway?ko04064+K01116+K02162+K02580+K02861+K03097+K03115+K03173+K03174+K03175+K04402+K04427+K04467+K04519+K04725+K04728+K04733+K04734+K05505+K05859+K06856+K07209+K07369+K09849+K10577+K10652+K12646+K12964+K16060+K18052+K19662	0.0004396	738	3462	6432	928	5102	634	1638	1876	4770	1474	542	304	88	322	1654	194	320	252	228	188	31146	0.0004396
Metabolism	Lipid metabolism	Steroid hormone biosynthesis	ko00140	http://www.genome.jp/kegg-bin/show_pathway?ko00140+K00038+K00044+K00251+K00699+K01130+K05296+K07415+K07424+K10251+K12343+K13370	0.4727	1776	1478	1484	1836	1708	1482	1772	1842	974	1026	2070	956	1790	1482	1122	942	646	2118	1950	1776	30230	0.4727
Human Diseases	Cardiovascular disease	Arrhythmogenic right ventricular cardiomyopathy (ARVC)	ko05412	http://www.genome.jp/kegg-bin/show_pathway?ko05412+K04851+K04853+K04857+K04962+K05637+K05691+K05692+K05719+K05849+K05853+K06483+K07597+K12641	0.001315	1272	2346	4434	566	3698	756	1120	1332	3600	1810	766	528	166	546	3224	444	334	402	196	192	27732	0.001315
Human Diseases	Infectious disease: parasitic	African trypanosomiasis	ko05143	http://www.genome.jp/kegg-bin/show_pathway?ko05143+K00463+K01354+K01392+K01404+K02677+K04519+K05858+K06856+K08757+K13537+K13822+K13823+K14475+K14479+K19662	0.001706	802	2398	7200	604	2716	860	1286	1150	2336	776	800	560	488	834	2236	392	382	636	382	586	27424	0.001706
Environmental Information Processing	Signaling molecules and interaction	Neuroactive ligand-receptor interaction	ko04080	http://www.genome.jp/kegg-bin/show_pathway?ko04080+K01312+K03990+K04280+K04282+K04580+K04804+K05185+K05261+K05770	0.08897	1606	1310	1672	592	988	1128	910	1250	616	1516	2664	1110	1658	1558	1656	1660	570	1644	1838	1158	27104	0.08897
Organismal Systems	Immune system	RIG-I-like receptor signaling pathway	ko04622	http://www.genome.jp/kegg-bin/show_pathway?ko04622+K00863+K02580+K02861+K03173+K03174+K03175+K04427+K04440+K04441+K04467+K04734+K05410+K07209+K07211+K08339+K09578+K10652+K11594+K12646+K12655	0.0004396	882	2324	5596	744	3670	624	1318	1484	3776	1404	642	312	170	440	1340	490	234	310	372	224	26356	0.0004396
Human Diseases	Cancer: specific types	Basal cell carcinoma	ko05217	http://www.genome.jp/kegg-bin/show_pathway?ko05217+K02159+K02353+K03083+K03511+K04402+K11101	0.0005828	628	3044	4482	638	3794	558	1426	1324	4082	832	300	234	14	240	1390	40	172	106	30	110	23444	0.0005828
Organismal Systems	Immune system	Cytosolic DNA-sensing pathway	ko04623	http://www.genome.jp/kegg-bin/show_pathway?ko04623+K02580+K02861+K03007+K03009+K03013+K03014+K03016+K03018+K03019+K03020+K03021+K03022+K03023+K03025+K03026+K03027+K04467+K04519+K04734+K05410+K07209+K07211+K08847+K12499+K12646+K12964+K12968+K14721	0.0007685	554	2222	4602	670	2986	420	1236	1246	3582	980	396	248	68	208	1760	168	196	192	158	140	22032	0.0007685
Metabolism	Lipid metabolism	alpha-Linolenic acid metabolism	ko00592	http://www.genome.jp/kegg-bin/show_pathway?ko00592+K00232+K00454+K00632+K01058+K07513+K10526+K10527+K10529+K16342+K16343+K16817+K16818	0.007285	1144	1126	892	356	720	712	796	426	502	542	3528	534	1302	1500	1528	2194	374	1620	1504	486	21786	0.007285
Organismal Systems	Environmental adaptation	Circadian rhythm - plant	ko04712	http://www.genome.jp/kegg-bin/show_pathway?ko04712+K03097+K03115+K12118+K12124+K12129+K12130+K12133+K12134	0.0007685	314	2248	5854	696	3054	370	1104	978	3052	508	286	204	18	226	1272	30	184	124	50	80	20652	0.0007685
Metabolism	Lipid metabolism	Fatty acid elongation	ko00062	http://www.genome.jp/kegg-bin/show_pathway?ko00062+K00022+K01068+K01074+K07508+K07511+K07515+K10203+K10251+K10258+K10703+K15397	0.0004396	908	1146	2896	686	1658	544	766	1172	1570	1116	716	498	668	440	992	384	284	244	478	268	17434	0.0004396
Metabolism	Xenobiotics biodegradation and metabolism	Toluene degradation	ko00623	http://www.genome.jp/kegg-bin/show_pathway?ko00623+K00055+K00141+K01061+K01856+K03380+K03381+K05797+K07540+K07543+K07544+K07546+K07548+K15765+K16243	0.1212	1144	910	852	298	458	514	632	304	226	548	1754	370	516	864	1078	1580	230	1008	1170	416	14872	0.1212
Environmental Information Processing	Signal transduction	Notch signaling pathway	ko04330	http://www.genome.jp/kegg-bin/show_pathway?ko04330+K02353+K02599+K04498+K06058+K06062+K06063+K06067+K20994	0.001008	360	1272	4660	410	1766	260	684	622	1856	576	228	170	14	104	992	26	90	80	32	30	14232	0.001008
Human Diseases	Cancer: overview	Chemical carcinogenesis	ko05204	http://www.genome.jp/kegg-bin/show_pathway?ko05204+K00079+K00121+K00129+K00622+K00699+K00799+K04097+K07415+K07424+K13951+K23790	0.0005828	666	982	2046	502	1580	368	718	748	1674	766	426	378	202	400	758	428	234	324	266	196	13662	0.0005828
Metabolism	Energy metabolism	Photosynthesis - antenna proteins	ko00196	http://www.genome.jp/kegg-bin/show_pathway?ko00196+K02288+K08907+K08908+K08909+K08910+K08912+K08913+K08914+K08915+K08916+K08917	0.4274	30	12	12	1070	874	26	792	794	766	832	1056	1282	852	32	20	796	846	1010	1636	700	13438	0.4274
Metabolism	Lipid metabolism	Biosynthesis of unsaturated fatty acids	ko01040	http://www.genome.jp/kegg-bin/show_pathway?ko01040+K00232+K00507+K01068+K03921+K07513+K08764+K10203+K10251+K10256+K10258+K10703+K10804+K10805+K10806+K22769+K22770	0.007285	526	790	1394	384	1058	558	762	556	968	488	784	404	592	522	710	492	310	576	656	364	12894	0.007285
Metabolism	Xenobiotics biodegradation and metabolism	Ethylbenzene degradation	ko00642	http://www.genome.jp/kegg-bin/show_pathway?ko00642+K00632	0.0001827	362	412	386	148	244	202	234	136	198	208	2008	398	532	1148	1176	1858	200	1228	946	308	12332	0.0001827
Cellular Processes	Cell growth and death	Apoptosis - multiple species	ko04215	http://www.genome.jp/kegg-bin/show_pathway?ko04215+K02084+K02159+K04440+K04725+K08334+K08669+K08738+K10586+K16060	0.0007685	300	1030	2898	356	1502	240	460	704	1894	438	394	146	110	292	834	198	114	120	138	116	12284	0.0007685
Organismal Systems	Digestive system	Fat digestion and absorption	ko04975	http://www.genome.jp/kegg-bin/show_pathway?ko04975+K01080+K05641+K08757+K08760+K12298+K13509+K14074+K14075+K14452+K14455	0.004586	272	930	2990	318	1270	200	388	438	1038	620	530	88	184	262	1458	66	142	108	158	110	11570	0.004586
Metabolism	Lipid metabolism	Steroid biosynthesis	ko00100	http://www.genome.jp/kegg-bin/show_pathway?ko00100+K00511+K00559+K00637+K00801+K01052+K01853+K05917+K07748+K12298+K23485	0.001008	268	1026	1930	254	1346	612	522	378	1328	334	298	198	144	196	716	70	98	60	124	84	9986	0.001008
Metabolism	Metabolism of terpenoids and polyketides	Sesquiterpenoid and triterpenoid biosynthesis	ko00909	http://www.genome.jp/kegg-bin/show_pathway?ko00909+K00511+K00801+K06045+K10187+K15813+K15891	0.009108	484	940	362	306	624	672	934	436	826	656	346	218	150	542	236	200	276	676	274	326	9484	0.009108
Metabolism	Lipid metabolism	Linoleic acid metabolism	ko00591	http://www.genome.jp/kegg-bin/show_pathway?ko00591+K00454+K01058+K07415+K07424+K16342+K16343+K16817	0.6776	720	582	292	186	300	404	476	230	196	332	1482	132	776	336	248	316	152	382	548	166	8256	0.6776
Metabolism	Xenobiotics biodegradation and metabolism	Fluorobenzoate degradation	ko00364	http://www.genome.jp/kegg-bin/show_pathway?ko00364+K01061+K01856+K03381+K05549+K05550+K05783+K05784	0.02575	652	470	430	174	206	194	314	142	94	176	1020	224	258	470	738	904	120	600	624	220	8030	0.02575
Organismal Systems	Immune system	Hematopoietic cell lineage	ko04640	http://www.genome.jp/kegg-bin/show_pathway?ko04640+K04006+K04008+K04519+K05072+K05453+K06256+K06260+K06261+K06460+K06468+K06475+K06483+K06752+K06856+K11140	0.162	52	822	272	120	890	94	222	236	862	118	306	168	116	84	1008	116	98	122	88	106	5900	0.162
Metabolism	Xenobiotics biodegradation and metabolism	Steroid degradation	ko00984	http://www.genome.jp/kegg-bin/show_pathway?ko00984+K03333+K05296+K05898+K15983+K16048+K16050+K16051+K18687	0.007285	292	182	272	98	140	258	206	162	84	186	558	162	252	470	462	874	78	570	404	166	5876	0.007285
Metabolism	Glycan biosynthesis and metabolism	Glycosylphosphatidylinositol (GPI)-anchor biosynthesis	ko00563	http://www.genome.jp/kegg-bin/show_pathway?ko00563+K03434+K03857+K05284+K05285+K05290+K05292+K07542	0.0003298	132	402	1520	198	948	100	416	296	852	354	78	76	62	38	284	10	32	8	10	4	5820	0.0003298
Organismal Systems	Immune system	Complement and coagulation cascades	ko04610	http://www.genome.jp/kegg-bin/show_pathway?ko04610+K01330+K01335+K03902+K03903+K03905+K03911+K03912+K03982+K03983+K03984+K03985+K03986+K03987+K03989+K03990+K03991+K04001+K04004+K04006+K04008+K06251+K17252+K19821	0.07566	204	234	524	120	172	180	122	142	232	418	228	128	132	242	256	82	98	154	146	122	3936	0.07566
Environmental Information Processing	Signaling molecules and interaction	Cell adhesion molecules (CAMs)	ko04514	http://www.genome.jp/kegg-bin/show_pathway?ko04514+K05693+K05695+K05719+K06478+K06483+K06531+K06544+K06751+K06752+K06766+K06793+K07377+K07378+K16337+K16360	0.009108	148	294	432	142	382	86	206	184	342	186	272	152	108	126	236	176	72	168	130	72	3914	0.009108
Environmental Information Processing	Signal transduction	Plant hormone signal transduction	ko04075	http://www.genome.jp/kegg-bin/show_pathway?ko04075+K13413+K13415+K13449+K13464+K14484+K14487+K14488+K14489+K14497+K14498+K14501+K14502+K14504+K14505+K14506+K14509+K14510+K14512+K14515	0.1041	56	236	368	186	408	58	180	258	378	190	182	188	148	106	112	232	140	174	182	128	3910	0.1041
Metabolism	Xenobiotics biodegradation and metabolism	Atrazine degradation	ko00791	http://www.genome.jp/kegg-bin/show_pathway?ko00791+K01428+K01429+K01430+K01457+K01941+K03382+K03383+K14048+K14541+K19837+K23359	0.1405	500	294	354	100	142	176	218	148	50	160	326	76	66	144	384	252	42	218	142	110	3902	0.1405
Human Diseases	Substance dependence	Nicotine addiction	ko05033	http://www.genome.jp/kegg-bin/show_pathway?ko05033+K04344+K04849+K05185	0.1859	258	94	232	136	276	164	140	102	218	284	290	100	136	188	148	228	60	306	192	138	3690	0.1859
Metabolism	Glycan biosynthesis and metabolism	Lipoarabinomannan (LAM) biosynthesis	ko00571	http://www.genome.jp/kegg-bin/show_pathway?ko00571+K08256+K11387+K13668+K13671+K13687+K14335+K14337+K14339+K16647+K16648+K22311	0.08897	166	162	80	40	154	408	662	104	80	192	136	96	46	188	144	150	46	110	98	90	3152	0.08897
Metabolism	Xenobiotics biodegradation and metabolism	Furfural degradation	ko00365	http://www.genome.jp/kegg-bin/show_pathway?ko00365+K16874+K16876+K16877+K16880	0.001315	226	176	110	32	220	328	136	184	132	340	48	44	34	44	106	46	6	36	108	56	2412	0.001315
Metabolism	Metabolism of terpenoids and polyketides	Monoterpenoid biosynthesis	ko00902	http://www.genome.jp/kegg-bin/show_pathway?ko00902+K15095+K23232	0.01726	70	144	704	54	174	40	76	74	160	128	114	28	0	80	368	10	50	20	6	12	2312	0.01726
Human Diseases	Immune disease	Allograft rejection	ko05330	http://www.genome.jp/kegg-bin/show_pathway?ko05330+K06751+K06752+K06856	0.9097	46	76	74	104	112	62	94	124	80	114	110	134	68	56	76	98	90	120	108	86	1832	0.9097
Human Diseases	Immune disease	Autoimmune thyroid disease	ko05320	http://www.genome.jp/kegg-bin/show_pathway?ko05320+K06751+K06752+K06856	0.9097	46	76	74	104	112	62	94	124	80	114	110	134	68	56	76	98	90	120	108	86	1832	0.9097
Human Diseases	Infectious disease: parasitic	Malaria	ko05144	http://www.genome.jp/kegg-bin/show_pathway?ko05144+K04519+K04550+K04659+K13822+K13823+K13836+K16857	0.0539	58	112	262	28	76	88	42	102	50	230	92	34	46	78	140	22	32	50	42	36	1620	0.0539
Metabolism	Biosynthesis of other secondary metabolites	Betalain biosynthesis	ko00965	http://www.genome.jp/kegg-bin/show_pathway?ko00965+K00505+K01593+K15777	0.02113	158	64	42	16	16	52	22	16	8	34	242	94	86	100	78	84	18	102	272	14	1518	0.02113
Human Diseases	Immune disease	Graft-versus-host disease	ko05332	http://www.genome.jp/kegg-bin/show_pathway?ko05332+K04519+K06751+K06752	0.9097	40	64	36	86	86	42	62	104	66	92	98	106	52	46	62	70	68	90	80	70	1420	0.9097
Metabolism	Metabolism of terpenoids and polyketides	Type I polyketide structures	ko01052	http://www.genome.jp/kegg-bin/show_pathway?ko01052+K15670+K16025+K16027+K16028+K16035+K16378+K16384+K16396+K16416+K19204	0.01133	22	64	56	8	42	72	24	86	14	22	100	48	60	198	70	108	40	104	76	70	1284	0.01133
Organismal Systems	Immune system	Intestinal immune network for IgA production	ko04672	http://www.genome.jp/kegg-bin/show_pathway?ko04672+K04189+K06483+K06752+K06856	0.4727	6	12	40	60	86	22	64	88	62	76	160	104	58	18	14	72	60	92	84	76	1254	0.4727
Human Diseases	Immune disease	Inflammatory bowel disease (IBD)	ko05321	http://www.genome.jp/kegg-bin/show_pathway?ko05321+K02580+K04448+K04519+K06752+K10165+K10168	0.1405	36	52	156	44	144	24	54	78	82	70	56	76	40	20	42	52	46	58	50	58	1238	0.1405
Human Diseases	Immune disease	Asthma	ko05310	http://www.genome.jp/kegg-bin/show_pathway?ko05310+K06752+K06856+K07983	0.7913	6	12	40	68	88	22	64	94	62	84	70	104	58	16	14	76	68	86	76	80	1188	0.7913
Metabolism	Metabolism of terpenoids and polyketides	Brassinosteroid biosynthesis	ko00905	http://www.genome.jp/kegg-bin/show_pathway?ko00905+K09591	0.0004909	12	82	242	32	198	16	34	46	126	44	8	10	0	0	46	0	0	0	2	0	898	0.0004909
Environmental Information Processing	Signaling molecules and interaction	Cytokine-cytokine receptor interaction	ko04060	http://www.genome.jp/kegg-bin/show_pathway?ko04060+K04189+K04519+K04667+K05072+K05131+K05148+K05408+K05453+K05505+K10033+K10034+K12499+K12964+K16596+K22628+K22632	0.7337	18	34	22	54	62	38	40	52	52	38	62	50	34	30	76	46	46	32	44	30	860	0.7337
Metabolism	Glycan biosynthesis and metabolism	Glycosaminoglycan biosynthesis - heparan sulfate / heparin	ko00534	http://www.genome.jp/kegg-bin/show_pathway?ko00534+K00733+K02366	0.01498	10	0	48	84	8	8	300	98	46	92	0	0	2	0	6	0	144	0	0	12	858	0.01498
Metabolism	Glycan biosynthesis and metabolism	Glycosaminoglycan biosynthesis - chondroitin sulfate / dermatan sulfate	ko00532	http://www.genome.jp/kegg-bin/show_pathway?ko00532+K00733+K13500	0.03621	10	0	46	84	16	8	300	98	52	50	0	18	2	2	6	0	148	0	0	16	856	0.03621
Metabolism	Metabolism of terpenoids and polyketides	Biosynthesis of enediyne antibiotics	ko01059	http://www.genome.jp/kegg-bin/show_pathway?ko01059+K15314+K20420+K20421+K21159+K21210+K21224+K21260	0.002202	48	34	26	4	18	8	26	30	2	12	100	40	24	38	60	60	42	54	42	44	712	0.002202
Metabolism	Biosynthesis of other secondary metabolites	Flavonoid biosynthesis	ko00941	http://www.genome.jp/kegg-bin/show_pathway?ko00941+K00588+K01859+K05277+K05280	0.9698	0	34	2	24	90	0	28	46	94	32	38	28	32	0	4	42	36	26	44	36	636	0.9698
Metabolism	Xenobiotics biodegradation and metabolism	Polycyclic aromatic hydrocarbon degradation	ko00624	http://www.genome.jp/kegg-bin/show_pathway?ko00624+K00448+K00449+K00480+K04102+K18067	0.01133	54	14	4	4	6	14	10	2	34	6	104	14	12	44	20	58	22	82	22	22	548	0.01133
Metabolism	Glycan biosynthesis and metabolism	Glycosphingolipid biosynthesis - lacto and neolacto series	ko00601	http://www.genome.jp/kegg-bin/show_pathway?ko00601+K00709+K07966+K07967	0.1041	18	2	28	78	24	30	22	36	22	36	20	6	24	26	24	32	62	16	18	6	530	0.1041
Environmental Information Processing	Signaling molecules and interaction	Viral protein interaction with cytokine and cytokine receptor	ko04061	http://www.genome.jp/kegg-bin/show_pathway?ko04061+K04189+K05408+K05453+K05505+K10033+K12499+K12964+K16596	0.8501	2	2	12	36	44	4	36	24	36	34	50	32	28	8	8	32	38	28	36	18	508	0.8501
Metabolism	Metabolism of terpenoids and polyketides	Biosynthesis of type II polyketide products	ko01057	http://www.genome.jp/kegg-bin/show_pathway?ko01057+K05555+K05556+K15942	0.04117	36	10	4	4	10	10	44	4	0	6	46	28	0	18	66	16	6	144	42	12	506	0.04117
Metabolism	Lipid metabolism	Cutin, suberine and wax biosynthesis	ko00073	http://www.genome.jp/kegg-bin/show_pathway?ko00073+K13356+K17991	0.0004375	6	6	14	6	0	8	6	0	6	4	56	12	18	28	52	16	6	18	10	10	282	0.0004375
Metabolism	Glycan biosynthesis and metabolism	Glycosaminoglycan biosynthesis - keratan sulfate	ko00533	http://www.genome.jp/kegg-bin/show_pathway?ko00533+K07966+K07967	0.132	4	0	2	54	0	20	16	36	16	14	8	4	0	0	0	2	62	14	0	0	252	0.132
Metabolism	Biosynthesis of other secondary metabolites	Caffeine metabolism	ko00232	http://www.genome.jp/kegg-bin/show_pathway?ko00232+K00106+K00365+K00622	0.2263	12	16	18	0	2	6	14	4	4	4	58	4	10	12	32	18	0	10	10	12	246	0.2263
Metabolism	Metabolism of terpenoids and polyketides	Tetracycline biosynthesis	ko00253	http://www.genome.jp/kegg-bin/show_pathway?ko00253+K05551+K05552+K12420+K18221	0.04928	8	12	8	12	20	14	20	44	8	0	20	10	6	10	6	8	0	6	2	6	220	0.04928
Metabolism	Biosynthesis of other secondary metabolites	Aflatoxin biosynthesis	ko00254	http://www.genome.jp/kegg-bin/show_pathway?ko00254+K11262+K17648	0.7906	0	18	58	4	0	10	4	8	0	0	2	4	12	2	2	2	4	4	16	8	158	0.7906
Metabolism	Glycan biosynthesis and metabolism	Mucin type O-glycan biosynthesis	ko00512	http://www.genome.jp/kegg-bin/show_pathway?ko00512+K00710	0.2083	0	0	0	0	0	14	18	0	48	32	0	0	4	0	0	2	0	0	0	0	118	0.2083
Metabolism	Biosynthesis of other secondary metabolites	Indole alkaloid biosynthesis	ko00901	http://www.genome.jp/kegg-bin/show_pathway?ko00901+K01593	1	70	6	14	0	0	0	0	0	0	0	4	0	2	4	8	0	0	0	0	0	108	1
Metabolism	Metabolism of terpenoids and polyketides	Diterpenoid biosynthesis	ko00904	http://www.genome.jp/kegg-bin/show_pathway?ko00904+K04125	1	0	0	0	2	8	0	8	12	8	8	12	8	4	0	0	14	4	8	2	2	100	1
Metabolism	Metabolism of terpenoids and polyketides	Biosynthesis of type II polyketide backbone	ko01056	http://www.genome.jp/kegg-bin/show_pathway?ko01056+K05551+K05552+K12420	0.03621	2	0	6	6	2	2	0	0	6	0	20	8	6	10	6	8	0	6	2	6	96	0.03621
Metabolism	Biosynthesis of other secondary metabolites	Isoflavonoid biosynthesis	ko00943	http://www.genome.jp/kegg-bin/show_pathway?ko00943+K05281	0.2755	12	6	0	0	2	0	2	0	6	24	0	0	4	0	0	0	2	6	4	0	68	0.2755
Metabolism	Biosynthesis of other secondary metabolites	Stilbenoid, diarylheptanoid and gingerol biosynthesis	ko00945	http://www.genome.jp/kegg-bin/show_pathway?ko00945+K00588	0.3343	0	0	0	2	4	0	2	2	2	8	8	0	2	0	4	12	4	0	6	2	58	0.3343
Metabolism	Biosynthesis of other secondary metabolites	Staurosporine biosynthesis	ko00404	http://www.genome.jp/kegg-bin/show_pathway?ko00404+K16438	0.03498	0	0	0	0	0	0	0	0	0	0	6	2	0	2	18	0	0	0	0	0	28	0.03498

## Sheet: Table S3
Family	Family_Description	Class	Class_Description	Grain_1	Grain_2	Grain_3	Grain_4	Grain_5	Grain_6	Grain_7	Grain_8	Grain_9	Grain_10	Grass_1	Grass_2	Grass_3	Grass_4	Grass_5	Grass_6	Grass_7	Grass_8	Grass_9	Grass_10	Total	Grain	Grass	Mean	SEM	P-value
AA1	Laccase / p-diphenol:oxygen oxidoreductase / ferroxidase (EC 1.10.3.2); ; ferroxidase (EC 1.10.3.-); Laccase-like multicopper oxidase (EC 1.10.3.-)	AA	Auxiliary Activities	100	10	22	0	6	12	24	0	0	2	20	4	4	4	28	2	0	2	6	2	248	17.6	7.2	12.4	5.01283	0.5438
AA10	AA10 (formerly CBM33) proteins are copper-dependent lytic polysaccharide monooxygenases (LPMOs); some proteins have been shown to act on chitin, others on cellulose; lytic cellulose monooxygenase (C1-hydroxylating) (EC 1.14.99.54); lytic cellulose monooxygenase (C4-dehydrogenating)(EC 1.14.99.56); lytic chitin monooxygenase (EC 1.14.99.53)	AA	Auxiliary Activities	16	2	8	10	0	0	0	0	0	8	26	2	0	0	38	2	0	0	6	4	122	4.4	7.8	6.1	2.25003	0.9054
AA11	AA11 proteins are copper-dependent lytic polysaccharide monooxygenases (LPMOs); cleavage of chitin chains with oxidation of C-1 has been demonstrated for a AA11 LPMO from Aspergillus oryzae;	AA	Auxiliary Activities	10	34	52	12	218	32	120	50	180	6	48	24	10	42	194	16	18	20	42	4	1132	71.4	41.8	56.6	14.7841	0.1859
AA12	The pyrroloquinoline quinone-dependent oxidoreductase activity was demonstrated for the CC1G_09525 protein of Coprinopsis cinerea.	AA	Auxiliary Activities	98	88	44	22	20	24	22	62	34	20	60	24	34	68	60	40	18	34	30	36	838	43.4	40.4	41.9	5.21834	0.9698
AA14	AA14 proteins are copper-dependent lytic polysaccharide monooxygenases (LPMOs); cleavage of xylan with oxidation of C-1 has been demonstrated for two AA14 LPMOs from Trametes coccinea (Pycnoporus coccineus); lytic xylan monooxygenase / xylan oxidase (glycosidic bond-cleaving) (EC 1.-.-.-)			0	0	0	26	0	0	0	0	0	0	0	0	0	0	0	0	0	0	0	0	26	2.6	0	1.3	1.3	0.3681
AA15	lytic cellulose monooxygenase (C1-hydroxylating) (EC 1.14.99.54); lytic chitin monooxygenase (EC 1.14.99.53)			10	26	38	76	30	2	38	4	90	4	0	8	0	6	72	0	4	16	2	0	426	31.8	10.8	21.3	6.27489	0.02519
AA16	Lytic cellulose monooxygenase (C1-hydroxylating) (EC 1.14.99.54)			0	22	0	0	10	0	2	0	6	0	0	0	0	0	0	0	0	0	0	0	40	4	0	2	1.19649	0.03498
AA1_3	AA1's subfamily	AA	Auxiliary Activities	0	0	0	0	0	0	0	0	0	2	0	0	0	0	0	0	0	6	0	2	10	0.2	0.8	0.5	0.320362	0.5036
AA2	manganese peroxidase (EC 1.11.1.13); versatile peroxidase (EC 1.11.1.16); lignin peroxidase (EC 1.11.1.14); peroxidase (EC 1.11.1.-)	AA	Auxiliary Activities	102	52	60	48	48	62	66	48	38	56	82	84	44	40	106	48	36	38	98	48	1204	58	62.4	60.2	4.97975	0.3075
AA3	cellobiose dehydrogenase (EC 1.1.99.18); glucose 1-oxidase (EC 1.1.3.4); aryl alcohol oxidase (EC 1.1.3.7); alcohol oxidase (EC 1.1.3.13); pyranose oxidase (EC 1.1.3.10)	AA	Auxiliary Activities	9772	9682	10932	4994	6444	7184	9000	6294	5108	7532	19836	10148	8772	13650	14592	18642	5474	14774	13926	7436	204192	7694.2	12725	10209.6	977.602	0.002202
AA3_1	AA3's subfamily	AA	Auxiliary Activities	2784	2436	2828	1612	2302	2382	2658	1738	1300	2270	4670	2152	2816	3932	3436	4820	1728	3486	4004	2256	55610	2231	3330	2780.5	221.761	0.007285
AA3_2	AA3's subfamily	AA	Auxiliary Activities	1412	1272	1524	796	1176	1022	1120	874	658	1016	2180	1130	1070	1784	1920	2400	600	1478	1504	984	25920	1087	1505	1296	108.392	0.273
AA3_3	AA3's subfamily	AA	Auxiliary Activities	12	16	6	4	34	26	24	26	50	34	58	22	48	34	18	58	14	20	34	18	556	23.2	32.4	27.8	3.55676	0.7337
AA3_4	AA3's subfamily	AA	Auxiliary Activities	10	4	14	2	64	2	8	0	4	22	24	12	24	34	0	8	80	8	26	22	368	13	23.8	18.4	4.68727	0.1508
AA4	vanillyl-alcohol oxidase (EC 1.1.3.38)	AA	Auxiliary Activities	3408	3180	2502	1426	2560	2518	2134	1768	1430	2524	3916	1232	1506	2852	3206	4116	650	2366	3028	1276	47598	2345	2414.8	2379.9	211.655	0.1405
AA5	Oxidase with oxygen as acceptor (EC 1.1.3.-); galactose oxidase (EC 1.1.3.9); glyoxal oxidase (EC 1.2.3.15); alcohol oxidase (EC 1.1.3.13)	AA	Auxiliary Activities	1328	1528	2296	1182	2278	1416	1094	1324	1372	1094	2338	870	2242	1248	1644	506	678	1314	1636	1372	28760	1491.2	1384.8	1438	116.356	0.04515
AA5_1	AA5's subfamily	AA	Auxiliary Activities	6	2	0	6	0	0	4	2	0	0	0	0	2	14	8	0	0	0	0	0	44	2	2.4	2.2	0.832245	0.4949
AA5_2	AA5's subfamily	AA	Auxiliary Activities	102	264	376	70	410	104	162	198	342	198	56	72	34	50	162	16	22	46	28	40	2752	222.6	52.6	137.6	27.7058	0.0004396
AA6	1,4-benzoquinone reductase (EC. 1.6.5.6)	AA	Auxiliary Activities	28874	28120	30926	16198	21650	25170	27832	24578	16102	26052	60884	35368	35358	45974	37154	49274	19678	45726	45668	30118	650704	24550.2	40520.2	32535.2	2661.63	0.0005828
AA7	glucooligosaccharide oxidase (EC 1.1.3.-); chitooligosaccharide oxidase (EC 1.1.3.-)	AA	Auxiliary Activities	2406	2158	1956	1186	1672	1902	1698	1220	1118	1366	3610	968	1440	1922	2468	3032	628	2330	2320	1296	36696	1668.2	2001.4	1834.8	163.477	0.6776
AA8	Iron reductase domain	AA	Auxiliary Activities	674	724	538	332	464	502	436	294	234	462	986	362	424	828	938	1246	160	612	766	332	11314	466	665.4	565.7	62.5743	0.6776
AA9	AA9 (formerly GH61) proteins are copper-dependent lytic polysaccharide monooxygenases (LPMOs); cleavage of cellulose chains with oxidation of carbons C1 and/or C4 and C-6); lytic cellulose monooxygenase (C1-hydroxylating) (EC 1.14.99.54); lytic cellulose monooxygenase (C4-dehydrogenating) (EC 1.14.99.56)	AA	Auxiliary Activities	12	6	2	2	8	26	6	10	4	2	8	40	0	56	38	22	2	34	0	8	286	7.8	20.8	14.3	3.60781	0.4272
CBM10	Modules of approx. 50 residues. The cellulose-binding function has been demonstrated in one case.	CBM	Carbohydrate-Binding Modules	0	0	0	0	0	0	0	0	0	0	6	0	0	0	10	0	0	4	4	0	24	0	2.4	1.2	0.60524	0.03498
CBM11	Modules of approx. 180-200 residues. The CBM11 of Clotridium thermocellum Cel26A-Cel5E has been shown to bind both beta-1,4-glucan and beta-1,3-1,4-mixed linked glucans.	CBM	Carbohydrate-Binding Modules	60	50	2	30	12	44	18	8	16	10	0	0	6	0	16	0	0	16	2	0	290	25	4	14.5	4.03113	0.001918
CBM12	Modules of approx. 40-60 residues. The majority of these modules is found among chitinases where the function is chitin-binding. Distantly related to the CBM5 family.	CBM	Carbohydrate-Binding Modules	72	50	24	496	250	178	238	132	316	186	206	134	118	76	114	98	298	208	262	116	3572	194.2	163	178.6	24.9146	0.3447
CBM13	Modules of approx. 150 residues which always appear as a threefold internal repeat. The only apparent exception to this, xylanase II of Actinomadura sp. FC7 (GenBank U08894), is in fact not completely sequenced. These modules were first identified in several plant lectins such as ricin or agglutinin of Ricinus communis which bind galactose residues. The three-dimensional structure of a plant lect…	CBM	Carbohydrate-Binding Modules	6528	6686	10560	4860	5124	6138	5364	4878	3570	4804	12624	5230	6258	8262	8804	10142	3068	7934	7676	4648	133158	5851.2	7464.6	6657.9	551.593	0.6776
CBM14	Modules of approx. 70 residues. The chitin-binding function has been demonstrated in several cases. These modules are found attached to a number of chitinase catalytic domains, but also in non-catalytic proteins either in isolation or as multiple repeats; chitin binding (EC IIa.chitin)	CBM	Carbohydrate-Binding Modules	16	0	0	2	30	4	4	8	10	6	6	12	4	2	0	12	12	8	4	6	146	8	6.6	7.3	1.56457	0.7333
CBM15	Binding to xylan and xylooligosaccharides has been demonstrated in the case of Xyn10C of Cellvibrio mixtus.	CBM	Carbohydrate-Binding Modules	8	14	6	4	12	14	64	8	18	0	14	48	4	42	32	170	10	28	40	14	550	14.8	40.2	27.5	8.41287	0.07566
CBM16	Carbohydrate-binding module 16. Binding to cellulose and glucomannan demonstrated [B. Bae et al (2008) J Biol Chem. 283:12415-25 (PMID: 18025086)]	CBM	Carbohydrate-Binding Modules	2538	2228	1910	1132	2374	1770	1958	1410	1184	1788	2362	1300	1544	2230	2058	2110	1186	2174	1868	2106	37230	1829.2	1893.8	1861.5	97.2195	0.07566
CBM17	Modules of approx. 200 residues. Binding to amorphous cellulose, cellooligosaccharides and derivatized cellulose has been demonstrated.	CBM	Carbohydrate-Binding Modules	0	0	0	0	0	0	0	12	0	0	0	0	0	0	0	0	18	22	0	0	52	1.2	4	2.6	1.46611	0.5036
CBM18	Modules of approx. 40 residues. The chitin-binding function has been demonstrated in many cases. These modules are found attached to a number of chitinase catalytic domains, but also in non-catalytic proteins either in isolation or as multiple repeats.	CBM	Carbohydrate-Binding Modules	0	0	0	0	0	0	0	0	0	0	0	0	0	0	2	0	0	2	0	0	4	0	0.4	0.2	0.137649	0.1681
CBM19	Modules of 60-70 residues with chitin-binding function.	CBM	Carbohydrate-Binding Modules	0	0	2	0	0	0	2	0	0	10	0	0	0	0	0	0	0	0	0	0	14	1.4	0	0.7	0.508351	0.07787
CBM2	Modules of approx. 100 residues and which are found in a large number of bacterial enzymes. The cellulose-binding function has been demonstrated in many cases. Several of these modules have been shown to also bind chitin or xylan.	CBM	Carbohydrate-Binding Modules	718	546	310	212	384	578	454	318	256	938	814	490	464	782	582	736	186	580	530	352	10230	471.4	551.6	511.5	47.0704	0.9097
CBM20	The granular starch-binding function has been demonstrated in several cases. Interact strongly with cyclodextrins. Often designated as starch-binding domains (SBD).	CBM	Carbohydrate-Binding Modules	2010	2180	2678	1152	3254	1398	1518	1870	3174	1672	1556	2448	1338	926	1650	586	638	1202	1192	1022	33464	2090.6	1255.8	1673.2	169.814	0.001706
CBM21	Modules of approx. 100 residues. The granular starch-binding function has been demonstrated in one case. Sometimes designated as starch-binding domains (SBD).	CBM	Carbohydrate-Binding Modules	60	1454	286	120	236	1064	530	394	234	246	148	106	42	86	74	142	26	168	160	86	5662	462.4	103.8	283.1	80.7862	0.001706
CBM22	A xylan binding function has been demonstrated in several cases and affinity with mixed beta-1,3/beta-1,4-glucans in one. In several cases a thermostabilizing effect has also been seen.	CBM	Carbohydrate-Binding Modules	1482	998	712	1166	1106	940	694	588	504	1154	1062	534	888	886	1018	1330	580	854	924	548	17968	934.4	862.4	898.4	61.727	0.03764
CBM23	Mannan-binding function demonstrated in one case.	CBM	Carbohydrate-Binding Modules	146	132	22	138	70	74	20	36	70	38	60	16	72	98	58	54	12	58	58	28	1260	74.6	51.4	63	8.86804	0.08897
CBM25	Starch-binding function demonstrated in one case.	CBM	Carbohydrate-Binding Modules	70	72	220	44	62	62	52	112	20	218	104	192	434	76	24	108	62	64	174	166	2336	93.2	140.4	116.8	21.6588	0.7337
CBM26	Starch-binding function demonstrated in two cases.	CBM	Carbohydrate-Binding Modules	1882	3642	2200	1264	2372	6080	1322	1958	1200	2520	3632	1290	2556	1742	1646	3334	452	2274	3202	960	45528	2444	2108.8	2276.4	282.686	0.07566
CBM27	Mannan-binding function demonstrated in two cases	CBM	Carbohydrate-Binding Modules	8	6	8	16	16	2	12	12	0	10	4	36	0	4	2	0	28	2	12	28	206	9	11.6	10.3	2.29083	0.5702
CBM28	The module from the endo-1,4-glucanase of Bacillus sp. 1139 binds to non-crystalline cellulose, cellooligosaccharides, and beta-(1,3)(1,4)-glucans	CBM	Carbohydrate-Binding Modules	6	2	2	6	0	0	2	2	2	0	0	0	0	0	0	0	0	0	0	0	22	2.2	0	1.1	0.422399	0.002213
CBM29	Binding to mannan/glucomannan has been demonstrated.	CBM	Carbohydrate-Binding Modules	0	0	0	0	6	0	0	0	0	0	0	0	0	0	0	0	0	0	4	0	10	0.6	0.4	0.5	0.351688	1
CBM3	Modules of approx. 150 residues found in bacterial enzymes. The cellulose-binding function has been demonstrated in many cases. In one instance binding to chitin has been reported.	CBM	Carbohydrate-Binding Modules	236	150	234	52	130	152	104	98	78	366	198	94	182	196	278	138	132	176	212	172	3378	160	177.8	168.9	16.5761	0.6776
CBM30	Binding to cellulose has been demonstrated for the N-terminal module of Fibrobacter succinogenes CelF.	CBM	Carbohydrate-Binding Modules	166	198	224	94	188	220	114	132	72	298	462	228	328	190	212	178	108	246	220	116	3994	170.6	228.8	199.7	20.2678	0.5708
CBM31	Binding to beta-1,3-xylan has been demonstrated for the C-terminal module of the beta-1,3-xylanase of Alcaligenes sp. XY234.	CBM	Carbohydrate-Binding Modules	0	0	84	2	0	0	0	0	0	0	0	0	0	0	0	0	0	0	0	0	86	8.6	0	4.3	4.19593	0.1681
CBM32	Binding to galactose and lactose has been demonstrated for the module of Micromonospora viridifaciens sialidase (PMID: 16239725). Binding to polygalacturonic acid has been shown for a Yersinia member (PMID: 17292916). Binding to LacNAc (beta-D-galactosyl-1,4-beta-D-N-acetylglucosamine) has been shown for an N-acetylglucosaminidase from Clostridium perfingens (PMID: 16990278).	CBM	Carbohydrate-Binding Modules	10270	11568	9606	7456	12472	9562	9674	8154	8082	7428	14438	8556	9552	10122	9292	7052	7578	12690	9888	8400	191840	9427.2	9756.8	9592	437.707	0.1041
CBM34	Modules of approx. 120 residues. Granular starch-binding function has been demonstrated in the case of Thermoactinomyces vulgaris R-47 -amylase 1 (TVAI).	CBM	Carbohydrate-Binding Modules	1910	1874	2542	1038	1634	1872	1788	1358	772	2186	3598	1774	1856	2690	2896	3884	810	2892	2528	1484	41386	1697.4	2441.2	2069.3	188.538	0.162
CBM35	Modules of approx. 130 residues. A module that is conserved in three Cellvibrio xylan-degrading enzymes binds to xylan and the interaction is calcium dependent, while a module from a Cellvibrio mannanase binds to decorated soluble mannans and mannooligosaccharides. A module in a	CBM	Carbohydrate-Binding Modules	2906	2584	3270	1284	2574	2044	1998	1484	1340	2162	2904	2170	2146	2562	2806	2344	1050	2360	2096	1550	43634	2164.6	2198.8	2181.7	134.573	0.03121
CBM36	Modules of approx. 120-130 residues displaying structural similarities to CBM6 modules. The only CBM36 currently characterised, that from Paenbacillus polymyxa xylanase 43A, shows calcium-dependent binding of xylans and xylooligosaccharides. X-ray crystallography shows that there is a direct interaction between calcium and ligand.	CBM	Carbohydrate-Binding Modules	206	122	130	52	92	72	120	90	76	136	156	96	116	220	210	156	88	166	118	138	2560	109.6	146.4	128	10.4851	0.4727
CBM37	Modules of approx. 100 residues, conserved in numerous R. albus polysaccharide-degrading enzymes and other proteins from this bacterium. Several members of CBM37 have been shown to exhibit rather broad binding specificity to xylan, chitin, microcrystalline and phosphoric-acid swollen cellulose, as well as more heterogeneous substrates, such as alfalfa cell walls, banana stem and wheat straw.	CBM	Carbohydrate-Binding Modules	2704	2312	4016	1050	2236	2772	2746	2158	1404	3428	5752	2308	2676	3876	3552	5918	1168	4194	4472	2366	61108	2482.6	3628.2	3055.4	301.613	0.2123
CBM38	The inulin-binding function has been demonstrated in the case of the cycloinulo-oligosaccharide fructanotransferase from Paenibacillus macerans (Bacillus macerans) by Lee et al. (2004) FEMS Microbiol Lett 234:105-10. (PMID:15109727).	CBM	Carbohydrate-Binding Modules	446	570	304	146	468	378	588	382	346	334	712	284	580	588	668	466	346	472	398	956	9432	396.2	547	471.6	40.4653	0.9097
CBM39	Modules generally found at the N-terminus of a GH16 module (itself frequently lacking a catalytic machinery) and more seldomly in isolation. The beta-1,3-glucan binding function has been demonstrated, along with binding to lipopolysaccharide and lipoteichoic acid.	CBM	Carbohydrate-Binding Modules	12	4	12	2	26	4	6	4	6	2	28	16	16	10	18	54	2	16	18	6	262	7.8	18.4	13.1	2.77005	0.03764
CBM4	Modules of approx. 150 residues found in bacterial enzymes. Binding of these modules has been demonstrated with xylan, beta-1,3-glucan, beta-1,3-1,4-glucan, beta-1,6-glucan and amorphous cellulose but not with crystalline cellulose.	CBM	Carbohydrate-Binding Modules	3188	2820	2864	1804	2818	3620	2126	1538	1562	2778	6378	2210	4040	4394	4706	5588	1876	4176	4388	2006	64880	2511.8	3976.2	3244	307.754	0.01133
CBM40	Modules of approx. 200 residues, found at the N-terminus of GH33 sialidases. Can also be found inserted in the beta-propeller of GH33 sialidases. The sialic acid binding function has been demonstrated for the N-terminal CBM40 of Vibrio cholerae sialidase (Moustafa et al. (2004) J Biol Chem 279:40819-26) (PMID: 15226294).	CBM	Carbohydrate-Binding Modules	1324	1500	786	1958	1808	1400	1604	1566	1910	1572	2382	1402	1350	1728	1408	942	1918	2590	1808	1906	32862	1542.8	1743.4	1643.1	95.1269	0.4727
CBM41	Modules of approx. 100 residues found in primarily in bacterial pullulanases. The N-terminal module from Thermotoga maritima Pul13 has been shown to bind to the alpha-glucans amylose, amylopectin, pullulan, and oligosaccharide fragments derived from these polysaccharides (Lammerts van Bueren et al. (2004) Biochemistry 43:15633-42) (PMID: 15581376).	CBM	Carbohydrate-Binding Modules	502	484	476	410	428	334	416	194	196	338	1250	334	478	728	878	856	190	596	660	400	10148	377.8	637	507.4	58.7813	0.03764
CBM42	Modules of approx. 160 residues found mostly at the C-terminus of GH54 catalytic domains. Binding to arabinofuranose (present in arabinoxylan) has been demonstrated.	CBM	Carbohydrate-Binding Modules	8	14	196	16	12	20	0	10	36	22	20	32	2	54	102	8	8	16	16	4	596	33.4	26.2	29.8	10.1306	0.4727
CBM44	The C-terminal CBM44 module of the Clostridium thermocellum enzyme has been demonstrated to bind equally well cellulose and xyloglucan	CBM	Carbohydrate-Binding Modules	292	174	202	92	356	238	264	198	130	234	236	94	126	198	206	162	72	212	106	274	3866	218	168.6	193.3	16.7158	0.02113
CBM45	Modules of approx. 100 residues, found at the N-terminus of plastidial alpha-amylases and of alpha-glucan, water dikinases. Starch-binding activity demonstrated in the case of potato alpha-glucan, water dikinase.	CBM	Carbohydrate-Binding Modules	92	296	436	84	612	62	224	198	486	150	112	56	2	40	362	22	34	26	10	38	3342	264	70.2	167.1	40.1784	0.001315
CBM46	Modules of approx. 100 residues, found at the C-terminus of several GH5 cellulases. Cellulose-binding function demonstrated in one case.	CBM	Carbohydrate-Binding Modules	150	132	190	72	100	114	144	74	42	140	254	128	56	108	172	382	90	282	234	98	2962	115.8	180.4	148.1	18.9389	0.273
CBM47	Modules of approx 150 residues. Fucose-binding activity demonstrated	CBM	Carbohydrate-Binding Modules	104	192	112	48	110	48	112	112	242	124	40	24	8	116	22	18	156	176	82	122	1968	120.4	76.4	98.4	14.1173	0.1405
CBM48	Modules of approx. 100 residues with glycogen-binding function, appended to GH13 modules. Also found in the beta subunit (glycogen-binding) of AMP-activated protein kinases (AMPK)	CBM	Carbohydrate-Binding Modules	7468	6522	7266	3680	5838	6358	5132	3988	2984	5704	9676	3794	6178	6892	7076	8866	2470	7738	7342	4510	119482	5494	6454.2	5974.1	434.136	0.3847
CBM49	Modules of approx. 100 residues found at the C-terminus of plant GH9 enzymes. Distantly related to CBM2 modules. Binding to crystalline cellulose demonstrated in the case of Solanum lycopersicum Cel8 enzyme (SlCel9C1).	CBM	Carbohydrate-Binding Modules	52	32	6	4	32	14	32	24	14	6	16	10	2	8	24	30	4	0	10	4	324	21.6	10.8	16.2	3.08443	0.0539
CBM5	Modules of approx. 60 residues found in bacterial enzymes. Chitin-binding described in several cases. Distantly related to the CBM12 family.	CBM	Carbohydrate-Binding Modules	20	18	40	184	136	140	278	190	224	100	72	108	36	54	148	36	218	62	124	52	2240	133	91	112	17.0652	0.3447
CBM50	Modules of approx. 50 residues found attached to various enzymes from families GH18, GH19, GH23, GH24, GH25 and GH73, i.e. enzymes cleaving either chitin or peptidoglycan. Binding to chitopentaose demonstrated in the case of Pteris ryukyuensis chitinase A [Ohnuma T et al. (2008) J. Biol. Chem. 283:5178-87 (PMID: 18083709)]. CBM50 modules are also found in a multitude of other enzymes targeting th…	CBM	Carbohydrate-Binding Modules	3988	3864	4062	3252	3676	3570	3906	3636	2434	3812	5376	3668	4038	4022	4018	4140	2442	4720	4854	3414	76892	3620	4069.2	3844.6	154.425	0.2123
CBM51	Modules of approx. 150 residues found attached to various enzymes from families GH2, GH27, GH31, GH95, GH98 and GH101 . Binding to galactose and to blood group A/B-antigens demonstrated in the case of C. perfringens GH95CBM51 and GH98CBM51 respectively [Gregg KJ et al. (2008) J. Biol. Chem. 283:12604-13 PMID: 18292090].	CBM	Carbohydrate-Binding Modules	1008	1240	650	574	1070	920	1266	600	804	786	944	430	662	790	646	444	588	1038	678	680	15818	891.8	690	790.9	54.0846	0.009108
CBM52	Modules of approx. 60 residues attached to a few GH81 enzymes but present in other proteins. Binding to beta-1,3-glucan demonstrated for Schizosaccharomyces pombe 972h- endo-1,3-beta-glucanase Eng1 [Martin-Quadrado et al., Mol. Microbiol. (2008) 69:188-200 PMID:18466295]	CBM	Carbohydrate-Binding Modules	2	0	0	0	0	0	0	0	30	0	0	0	0	0	0	0	0	0	0	4	36	3.2	0.4	1.8	1.50018	0.5842
CBM53	Starch-binding function demonstrated by Valdez et al. (2008) [PMID: 18260645]	CBM	Carbohydrate-Binding Modules	0	0	4	8	14	0	4	4	4	12	2	4	2	4	2	20	0	4	10	0	98	5	4.8	4.9	1.20066	0.5174
CBM54	Binding to xylan, yeast cell wall glucan and chitin shown in Dvortsov et al., Microbiology UK (2009) in press.	CBM	Carbohydrate-Binding Modules	110	96	52	24	58	34	92	32	62	62	110	32	84	78	76	156	18	128	112	64	1480	62.2	85.8	74	8.35023	0.8501
CBM56	beta-1,3-glucan binding function demonstrated by Yamamoto et al. (1998) FEBS Letters 433:41-43 [PMID: 9738929]	CBM	Carbohydrate-Binding Modules	2086	1910	1454	1310	2702	2180	2154	1586	1182	1494	2710	1456	1810	2112	1740	1784	1418	2094	1824	1660	36666	1805.8	1860.8	1833.3	93.7028	0.07566
CBM57	Created from reading Schallus et al (2008) Mol Biol Cell. 19:3404-3414 [PMID: 18524852] and finding related domains attached to various glycosidases.	CBM	Carbohydrate-Binding Modules	442	1112	1182	330	1478	362	514	644	1434	624	312	144	228	218	522	40	94	126	106	162	10074	812.2	195.2	503.7	100.757	0.0004396
CBM58	The CBM58 module of the Bacteroides thetaiotaomicron SusG protein has been shown to bind maltoheptaose	CBM	Carbohydrate-Binding Modules	110	82	86	86	154	56	40	48	18	66	90	56	68	62	46	40	42	188	132	64	1534	74.6	78.8	76.7	9.38114	0.5205
CBM59	Binding to mannan, xylan, and cellulose demonstrated for the CBM59 of ManF-X10 xylanase from an environmental genomic DNA library (Li et al. (2009) World Journal of Microbiology and Biotechnology 25:2071-2078; doi:10.1007/s11274-009-0111-6)	CBM	Carbohydrate-Binding Modules	2	4	38	0	2	2	18	4	16	0	4	2	0	4	52	0	6	12	0	8	174	8.6	8.8	8.7	3.0514	0.9696
CBM6	Modules of approx. 120 residues. The cellulose-binding function has been demonstrated in one case on amorphous cellulose and beta-1,4-xylan. Some of these modules also bind beta-1,3-glucan, beta-1,3-1,4-glucan, and beta-1,4-glucan.	CBM	Carbohydrate-Binding Modules	4128	3348	2902	1916	3144	3222	2176	1700	1614	2984	4302	1934	3864	2980	3114	3400	1266	3220	2966	2036	56216	2713.4	2908.2	2810.8	191.665	0.273
CBM60	Modules of approx 120 residues usually found appended to xylanases. The xylan-binding function and the relatedness (circular permutation) to family CBM36 has been demonstrated [PMID: 20659893].	CBM	Carbohydrate-Binding Modules	0	0	0	0	0	0	2	8	0	8	0	6	0	0	0	0	0	0	0	4	28	1.8	1	1.4	0.617295	0.5848
CBM61	Modules of approx. 150 residues found appended to GH16, GH30, GH31, GH43, GH53 and GH66 catalytic domains. A beta-1,4-galactan binding function has been demonstrated for the CBM61 of Thermotoga maritima GH53 galactanase [PMID: 20826814].	CBM	Carbohydrate-Binding Modules	2482	2124	2026	1290	1862	2100	1770	1296	1064	1800	3080	1338	2130	2204	2934	2094	914	2560	2072	1378	38518	1781.4	2070.4	1925.9	131.447	0.2413
CBM62	The CBM62 module of Clostridium thermocellum Cthe_2193 protein binds galactose moieties found on xyloglucan, arabinogalactan and galactomannan.	CBM	Carbohydrate-Binding Modules	518	760	1756	236	766	580	386	650	344	384	646	220	488	318	608	194	126	388	332	252	9952	638	357.2	497.6	78.5714	0.001706
CBM63	The CBM63 module of Bacillus subtilis expansin EXLX1 has been shown to bind cellulose.	CBM	Carbohydrate-Binding Modules	38	90	260	16	172	22	46	26	20	24	70	10	14	48	234	0	38	30	22	18	1198	71.4	48.4	59.9	16.6135	0.1859
CBM65	CBM65A and CBM65B, derived from Eubacterium cellulosolvens endoglucanase EcCel5A, bind to a range of beta-glucans but, uniquely, display significant preference for xyloglucan	CBM	Carbohydrate-Binding Modules	142	46	14	12	46	18	8	16	6	152	14	16	28	12	28	52	8	4	18	28	668	46	20.8	33.4	9.21452	0.3075
CBM66	The CBM66 module, derived from the Bacillus subtilis exo-acting beta-fructosidase SacC, targets the terminal fructoside residue of fructans.	CBM	Carbohydrate-Binding Modules	2298	2648	2022	1922	2346	2482	2258	1706	1608	1854	3604	1504	1920	2634	2334	1912	1142	2632	2444	1666	42936	2114.4	2179.2	2146.8	120.907	0.007285
CBM67	Fujimoto et al. [PMID : 23486481] disclosed the L-rhamnose binding activity and 3-D structure of the CBM67 of Streptomyces avermitilis alpha-L-rhamnosidase (SaRha78A);	CBM	Carbohydrate-Binding Modules	8780	10022	8128	4766	9514	7628	7140	5356	4446	6812	17832	7710	10640	13732	14236	13290	4948	15020	12500	8910	191410	7259.2	11881.8	9570.5	847.859	0.0007685
CBM68	Binding to maltotriose and maltotetraose shown for the pullulanase of Anoxybacillus sp. LM18-11. Binding function derived from crystal structure and deletion of the CBM, which showed reduced specific activity and increased Km value compared to the wild type enzyme.	CBM	Carbohydrate-Binding Modules	32	32	38	10	18	22	34	16	26	10	76	44	14	48	84	68	2	42	42	36	694	23.8	45.6	34.7	4.92742	0.0539
CBM69	starch-binding function demonstrated in one case; distantly related to families CBM20 and CBM48	CBM	Carbohydrate-Binding Modules	198	134	112	84	102	152	60	158	60	118	96	44	42	110	60	100	20	52	50	16	1768	117.8	59	88.4	10.8265	0.0003298
CBM70	The hyaluronan-specific binding function of the N-terminal CBM70 module of Streptococcus pneumoniae hyaluronate lyase has been demonstrated.	CBM	Carbohydrate-Binding Modules	404	268	122	132	328	156	258	126	122	226	236	108	92	200	156	144	58	180	178	198	3692	214.2	155	184.6	18.7555	0.009108
CBM71	The two CBM71s of S. pneumoniae BgaA bind lactose and LacNAc.	CBM	Carbohydrate-Binding Modules	4	8	12	8	12	4	4	18	48	0	4	8	0	0	8	2	8	20	0	4	172	11.8	5.4	8.6	2.42834	0.1971
CBM72	Modules of 130-180 residues found at the C-terminus glycoside hydrolases from various families, sometimes as tandem repeats. The CBM72 found on an endoglucanase from an uncultivated microorganism was found to bind a broad spectrum of polysaccharides including soluble and insoluble cellulose, beta-1,3/1,4-mixed linked glucans, xylan, and beta-mannan [PMID=26765840].	CBM	Carbohydrate-Binding Modules	278	130	132	104	226	466	146	112	80	164	232	128	278	64	150	66	154	128	82	96	3216	183.8	137.8	160.8	21.4699	0.1041
CBM73	Modules of approx 65 residues found on various enzymes active of chitin. Chitin-binding function demonstrated for the Cellvibrio japonicus CjLPMO10A protein.	CBM	Carbohydrate-Binding Modules	0	2	0	12	0	0	0	0	0	8	26	10	2	4	0	0	14	0	28	14	120	2.2	9.8	6	1.96281	0.06321
CBM74	Modules of approx. 300 residues appended to several alpha-amylases. The starch-binding function has been demonstrated for the CBM74 appended to the GH13 alpha-amylase of Microbacterium aureum B8.A	CBM	Carbohydrate-Binding Modules	104	516	1150	344	1044	840	418	408	540	622	550	192	182	158	670	416	38	202	250	56	8700	598.6	271.4	435	70.2609	0.004586
CBM75	Modules of 290 residues appended to GH43_16 enzymes. So far found exclusively in Ruminococci. The xyloglucan-binding function was demonstrated for the R. flavefaciens protein.	CBM	Carbohydrate-Binding Modules	32	28	34	14	28	6	20	6	8	32	34	44	8	30	12	26	6	2	22	12	404	20.8	19.6	20.2	2.75643	0.2413
CBM76	Modules of approx. 170 residues appended to GH44 enzymes. So far found exclusively in Ruminococci. Broad specificity binding to beta-glucans demontsrated for the R. flavefaciens module, which binds xyloglucan, glucomannan, and barley beta-glucan.	CBM	Carbohydrate-Binding Modules	40	60	18	12	12	24	48	26	10	46	8	34	24	38	18	12	4	30	26	22	512	29.6	21.6	25.6	3.34853	0.162
CBM77	Pectin binding modules of approx. 110 residues. The Ruminococcus flavefaciens CBM77 was shown to bind various pectins of low degree of esterification.	CBM	Carbohydrate-Binding Modules	192	48	36	18	112	104	30	56	18	56	124	88	102	26	48	24	30	90	80	38	1320	67	65	66	10.0588	0.7913
CBM78	Modules of approx. 150 residues appended to the C-terminus of GH5 and GH26 enzymes. So far found exclusively in Ruminococcal enzymes. The R. flavefaciens module has been shown to bind decorated beta-1,4-glucans with a preference for xyloglucan.	CBM	Carbohydrate-Binding Modules	4	8	6	24	14	40	4	0	8	24	50	10	34	62	4	24	22	18	48	38	442	13.2	31	22.1	4.01438	0.07566
CBM79	Modules of approx. 130 residues found so far only in ruminococcal proteins. Binding to various beta-glucans was shown for the R. flavefaciens GH9 enzyme.	CBM	Carbohydrate-Binding Modules	56	90	5038	194	166	80	70	110	58	68	466	114	2	210	1334	10	190	102	22	36	8416	593	248.6	420.8	251.574	0.6776
CBM8	The cellulose-binding module from a cellulase of the slime mold Dictyostelium discoideum has been experimentally shown to bind cellulose.	CBM	Carbohydrate-Binding Modules	4	26	734	28	78	4	48	30	22	0	106	16	50	42	58	14	38	80	66	34	1478	97.4	50.4	73.9	35.2983	0.3447
CBM80	Modules of approx. 90 residues found so far only in ruminococcal enzymes of families GH5 or GH26. Broad specificity for beta-glycans (xyloglucan, glucomannan, galactomannan, barley beta-glucan).	CBM	Carbohydrate-Binding Modules	4	0	0	0	0	34	0	2	0	8	24	14	4	2	8	40	14	0	10	0	164	4.8	11.6	8.2	2.63938	0.1094
CBM81	Small family of modules of approx. 100 residues, appended to GH5_2 enzymes. So far found exclusively in a few gammaproteobacteria. The CBM81 from an uncultivated species was shown to have binding affinity for beta-1,4-, beta-1,3,-glucans, xyloglucan, avicel and cellooligosaccharides.	CBM	Carbohydrate-Binding Modules	0	0	0	0	8	0	0	0	32	0	0	0	0	0	0	0	0	0	0	0	40	4	0	2	1.62869	0.1681
CBM83	The boundaries, structure and starch-binding function of the CBM83 module of Eubacterium rectale Amy13K have been reported by Cockburn and coworkers in Molec. Microbiol. (2017) (PMID=29139580)			16	6	16	0	28	26	0	14	70	0	10	12	10	4	6	26	12	0	4	24	284	17.6	10.8	14.2	3.58329	0.7615
CBM84	Modules of approx. 140 aminoacids appended to enzymes of different families of CAZymes. A xanthan-binding function was reported for the GH9 xanthanase of Paenibacillus nanensis by Moroz et al. ACS Catal., 2018, 8 (7), pp 6021-6034.			40	90	46	30	96	132	28	42	26	32	104	60	74	100	68	70	34	40	74	62	1248	56.2	68.6	62.4	6.73186	0.3447
CBM9	Modules of approx. 170 residues found so far only in xylanases. The cellulose-binding function has been demonstrated in one case.	CBM	Carbohydrate-Binding Modules	4010	3998	3348	1742	3662	2778	3050	2432	2096	3006	5466	2660	3000	4360	3398	4032	1498	4452	3800	2966	65754	3012.2	3563.2	3287.7	217.458	0.4727
CE1	acetyl xylan esterase (EC 3.1.1.72); cinnamoyl esterase (EC 3.1.1.-); feruloyl esterase (EC 3.1.1.73); carboxylesterase (EC 3.1.1.1); S-formylglutathione hydrolase (EC 3.1.2.12); diacylglycerol O-acyltransferase (EC 2.3.1.20); trehalose 6-O-mycolyltransferase (EC 2.3.1.122)	CE	Carbohydrate Esterases	76794	78954	95030	47810	66904	70512	62990	48952	37506	60420	160626	60524	86282	100584	105680	118786	36748	106354	106708	59760	1587924	64587.2	94205.2	79396.2	6913.99	0.01133
CE10	arylesterase (EC 3.1.1.-); carboxyl esterase (EC 3.1.1.3); acetylcholinesterase (EC 3.1.1.7); cholinesterase (EC 3.1.1.8); sterol esterase (EC 3.1.1.13); brefeldin A esterase (EC 3.1.1.-).	CE	Carbohydrate Esterases	68568	64964	75914	36330	57904	59710	57408	44532	32806	55480	132204	53686	75326	89096	87208	103316	30904	99600	92172	54378	1371506	55361.6	81789	68575.3	5822.81	0.004586
CE11	UDP-3-0-acyl N-acetylglucosamine deacetylase (EC 3.5.1.108).	CE	Carbohydrate Esterases	2972	2680	1964	3478	2772	2442	2638	2228	1244	2030	3896	1270	2956	1800	1570	874	1210	2530	2442	1984	44980	2444.8	2053.2	2249	176.298	0.01133
CE12	pectin acetylesterase (EC 3.1.1.-); rhamnogalacturonan acetylesterase (EC 3.1.1.-); acetyl xylan esterase (EC 3.1.1.72)	CE	Carbohydrate Esterases	7720	6740	8870	6376	6684	7016	4958	5040	4750	6578	12474	4680	9140	6964	8044	6650	4114	7770	8278	4868	137714	6473.2	7298.2	6885.7	440.705	0.0539
CE13	pectin acetylesterase (EC 3.1.1.-)	CE	Carbohydrate Esterases	1488	1330	1196	608	866	936	940	702	610	1054	3324	1468	2042	2108	2396	2370	760	1936	2618	1086	29838	973	2010.8	1491.9	172.348	0.0002461
CE14	N-acetyl-1-D-myo-inosityl-2-amino-2-deoxy-alpha-D-glucopyranoside deacetylase (EC 3.5.1.89); diacetylchitobiose deacetylase (EC 3.5.1.-); mycothiol S-conjugate amidase (EC 3.5.1.-)	CE	Carbohydrate Esterases	6068	5648	6396	3140	4652	4572	4432	3450	2910	4488	10356	4332	5666	7092	7672	9192	3650	7768	8014	3806	113304	4575.6	6754.8	5665.2	471.388	0.003611
CE15	4-O-methyl-glucuronoyl methylesterase (EC 3.1.1.-)	CE	Carbohydrate Esterases	6190	6698	5016	3362	6460	5300	4538	3254	3530	4418	9168	2850	6160	6380	6046	4920	2430	6784	5942	4054	103500	4876.6	5473.4	5175	370.875	0.162
CE16	acetylesterase (EC 3.1.1.6) active on various carbohydrate acetyl esters	CE	Carbohydrate Esterases	0	0	0	2	0	0	4	6	2	0	2	2	2	0	0	0	10	4	36	6	76	1.4	6.2	3.8	1.8	0.2847
CE2	acetyl xylan esterase (EC 3.1.1.72).	CE	Carbohydrate Esterases	9430	8046	11012	10204	8690	7704	7462	5376	6410	7478	15956	6152	10368	8840	9500	10656	5504	9200	11416	6176	175580	8181.2	9376.8	8779	560.487	0.3847
CE3	acetyl xylan esterase (EC 3.1.1.72).	CE	Carbohydrate Esterases	16986	16744	17716	14970	16116	13730	15568	12260	12126	14016	31826	13874	17350	18910	17920	20240	9258	21716	22332	12428	336086	15023.2	18585.4	16804.3	1086.76	0.9097
CE4	acetyl xylan esterase (EC 3.1.1.72); chitin deacetylase (EC 3.5.1.41); chitooligosaccharide deacetylase (EC 3.5.1.-); peptidoglycan GlcNAc deacetylase (EC 3.5.1.-); peptidoglycan N-acetylmuramic acid deacetylase (EC 3.5.1.-).	CE	Carbohydrate Esterases	21418	20344	21370	11648	16132	16950	17790	13968	9242	19950	33288	14870	21168	22738	22100	30204	7884	24230	24434	13832	383560	16881.2	21474.8	19178	1436.55	0.7913
CE5	acetyl xylan esterase (EC 3.1.1.72); cutinase (EC 3.1.1.74)	CE	Carbohydrate Esterases	334	176	164	348	266	290	186	346	182	134	62	68	32	28	8	74	214	76	42	138	3168	242.6	74.2	158.4	24.9824	0.003611
CE6	acetyl xylan esterase (EC 3.1.1.72).	CE	Carbohydrate Esterases	2948	2986	4636	1208	2558	2428	2242	1252	1640	1814	3852	1618	2866	2316	3904	1438	1376	2814	2174	1796	47866	2371.2	2415.4	2393.3	212.258	0.162
CE7	acetyl xylan esterase (EC 3.1.1.72); cephalosporin-C deacetylase (EC 3.1.1.41).	CE	Carbohydrate Esterases	17484	19096	18332	9538	16994	14156	14294	10834	10028	13660	29556	12068	16522	20492	19896	22770	6592	20950	20258	12134	325654	14441.6	18123.8	16282.7	1213.18	0.6232
CE8	pectin methylesterase (EC 3.1.1.11).	CE	Carbohydrate Esterases	6748	6034	10818	4466	5322	6574	4952	4424	3632	5936	13074	7146	10470	9068	9188	7638	4574	9296	8364	5858	143582	5890.6	8467.6	7179.1	562.898	0.009108
CE9	N-acetylglucosamine 6-phosphate deacetylase (EC 3.5.1.25); N-acetylglucosamine 6-phosphate deacetylase (EC 3.5.1.80)	CE	Carbohydrate Esterases	18800	18216	20004	8650	14326	15090	15972	12200	7722	15142	29982	12486	15230	22030	21220	27386	7730	23312	21854	13470	340822	14612.2	19470	17041.1	1369.48	0.2413
GH1	beta-glucosidase (EC 3.2.1.21); beta-galactosidase (EC 3.2.1.23); beta-mannosidase (EC 3.2.1.25); beta-glucuronidase (EC 3.2.1.31); beta-xylosidase (EC 3.2.1.37); beta-D-fucosidase (EC 3.2.1.38); phlorizin hydrolase (EC 3.2.1.62); exo-beta-1,4-glucanase (EC 3.2.1.74); 6-phospho-beta-galactosidase (EC 3.2.1.85); 6-phospho-beta-glucosidase (EC 3.2.1.86); strictosidine beta-glucosidase (EC 3.2.1.105…	GH	Glycoside Hydrolases	21934	21174	22000	8800	11424	11894	13838	7648	9076	11160	45562	10928	15760	23756	34758	39248	4688	22612	26082	9992	372334	13894.8	23338.6	18616.7	2491.08	0.1212
GH10	endo-1,4-beta-xylanase (EC 3.2.1.8); endo-1,3-beta-xylanase (EC 3.2.1.32); tomatinase (EC 3.2.1.-); xylan endotransglycosylase (EC 2.4.2.-); endo-beta-1,4-glucanase (EC 3.2.1.4)	GH	Glycoside Hydrolases	13098	11190	14454	6382	10478	12296	8194	5942	6242	13362	17566	7660	13152	12642	14724	14804	5076	12718	11342	7256	218578	10163.8	11694	10928.9	800.219	0.5708
GH100	alkaline and neutral invertase (EC 3.2.1.26)	GH	Glycoside Hydrolases	50	46	64	24	38	40	34	34	26	30	78	32	24	54	68	74	42	108	34	18	918	38.6	53.2	45.9	5.05022	0.7337
GH101	endo-alpha-N-acetylgalactosaminidase (EC 3.2.1.97)	GH	Glycoside Hydrolases	40	42	12	16	128	36	22	18	16	28	62	30	8	46	32	6	56	46	20	80	744	35.8	38.6	37.2	6.41774	1
GH102	peptidoglycan lytic transglycosylase (EC 3.2.1.-)	GH	Glycoside Hydrolases	114	40	18	32	64	26	16	22	12	26	2	10	0	12	14	2	0	14	6	8	438	37	6.8	21.9	5.94444	0.0001817
GH103	peptidoglycan lytic transglycosylase (EC 3.2.1.-)	GH	Glycoside Hydrolases	216	72	64	70	44	84	36	64	8	14	40	32	24	54	64	42	86	92	20	28	1154	67.2	48.2	57.7	9.9887	0.3075
GH104	peptidoglycan lytic transglycosylase (EC 3.2.1.-)	GH	Glycoside Hydrolases	0	16	20	2	18	82	40	124	18	24	12	0	12	6	2	8	34	254	0	24	696	34.4	35.2	34.8	13.3774	0.2723
GH105	unsaturated rhamnogalacturonyl hydrolase (EC 3.2.1.172); d-4,5-unsaturated beta-glucuronyl hydrolase (EC 3.2.1.-); d-4,5-unsaturated alpha-galacturonidase (EC 3.2.1.-)	GH	Glycoside Hydrolases	8800	7310	10618	5510	6850	7606	5124	4200	3070	6406	15748	5634	10026	10288	12422	11668	3034	10426	10496	5518	160754	6549.4	9526	8037.7	754.096	0.06402
GH106	alpha-L-rhamnosidase (EC 3.2.1.40); rhamnogalacturonan alpha-L-rhamnohydrolase (EC 3.2.1.174)	GH	Glycoside Hydrolases	20702	23350	16194	10586	23568	17034	16466	11304	11662	14254	33238	12004	19556	24458	22204	18196	9220	25516	20750	16534	366796	16512	20167.6	18339.8	1355.74	0.9097
GH107	sulfated fucan endo-1,4-fucanase (EC 3.2.1.-)	GH	Glycoside Hydrolases	76	118	112	62	170	70	118	80	86	94	78	68	110	136	78	86	46	62	62	72	1784	98.6	79.8	89.2	6.70491	0.01726
GH108	N-acetylmuramidase (EC 3.2.1.17)	GH	Glycoside Hydrolases	978	576	456	3780	1958	1272	2894	2662	6238	1542	706	2876	930	996	738	388	2442	1476	934	542	34384	2235.6	1202.8	1719.2	322.43	0.1212
GH109	alpha-N-acetylgalactosaminidase (EC 3.2.1.49)	GH	Glycoside Hydrolases	26138	28340	23596	13062	25128	20508	21512	15152	13656	19698	39314	15454	21634	29526	24866	31494	11444	32316	27964	18020	458822	20679	25203.2	22941.1	1640.85	0.9097
GH11	endo-beta-1,4-xylanase (EC 3.2.1.8); endo-beta-1,3-xylanase (EC 3.2.1.32)	GH	Glycoside Hydrolases	880	484	2280	196	568	506	196	274	198	638	310	246	172	402	1614	122	212	248	82	198	9826	622	360.6	491.3	122.221	0.01726
GH110	alpha-galactosidase (EC 3.2.1.22); alpha-1,3-galactosidase (EC 3.2.1.-)	GH	Glycoside Hydrolases	1958	3014	1230	1008	3462	1522	2172	1760	1458	2254	1870	1430	1188	2026	1628	1322	776	1856	1414	1592	34940	1983.8	1510.2	1747	142.965	0.02113
GH111	keratan sulfate hydrolase (endo-beta-N-acetylglucosaminidase) (EC 3.2.1.-)	GH	Glycoside Hydrolases	2	24	38	18	20	6	40	18	10	18	60	138	18	66	56	14	24	52	12	48	682	19.4	48.8	34.1	6.93196	0.07566
GH112	lacto-N-biose phosphorylase or galacto-N-biose phosphorylase (EC 2.4.1.211); D-galactosyl-beta-1,4-L-rhamnose phosphorylase (EC 2.4.1.247); galacto-N-biose/lacto-N-biose phosphorylase (EC 2.4.1.-)	GH	Glycoside Hydrolases	1556	1422	2070	890	1256	1580	1414	930	718	1610	2926	994	1360	2532	2946	4586	730	2818	2384	1448	36170	1344.6	2272.4	1808.5	217.203	0.1041
GH113	beta-mannanase (EC 3.2.1.78)	GH	Glycoside Hydrolases	840	1018	1094	1148	1334	1138	1224	800	1200	1680	1468	898	700	1360	1198	1646	420	1150	1982	710	23008	1147.6	1153.2	1150.4	83.3557	0.1041
GH114	endo-alpha-1,4-polygalactosaminidase (EC 3.2.1.109)	GH	Glycoside Hydrolases	1220	934	984	3422	1228	1306	1838	1158	2824	1102	1684	1206	978	1192	1014	1358	732	1318	1210	508	27216	1601.6	1120	1360.8	150.97	0.03121
GH115	xylan alpha-1,2-glucuronidase (3.2.1.131); alpha-(4-O-methyl)-glucuronidase (3.2.1.-)	GH	Glycoside Hydrolases	7682	6038	5082	3048	6076	7164	3180	2668	2524	4802	11178	4690	10258	5572	6256	4220	2404	6508	6084	3832	109266	4826.4	6100.2	5463.3	534.425	0.8501
GH116	beta-glucosidase (EC 3.2.1.21); beta-xylosidase (EC 3.2.1.37); acid beta-glucosidase/beta-glucosylceramidase (EC 3.2.1.45); beta-N-acetylglucosaminidase (EC 3.2.1.52)	GH	Glycoside Hydrolases	472	928	606	402	720	488	592	472	372	398	1032	456	586	834	724	690	338	838	620	480	12048	545	659.8	602.4	43.6839	0.7913
GH117	alpha-1,3-L-neoagarooligosaccharide hydrolase (EC 3.2.1.-); alpha-1,3-L-neoagarobiase / neoagarobiose hydrolase (EC 3.2.1.-)	GH	Glycoside Hydrolases	288	318	218	118	278	160	176	140	78	164	322	86	126	222	272	170	124	198	142	140	3740	193.8	180.2	187	16.7052	0.1041
GH118	beta-agarase (EC 3.2.1.81)	GH	Glycoside Hydrolases	56	56	88	64	66	38	46	86	52	72	80	178	216	154	84	122	86	178	352	56	2130	62.4	150.6	106.5	17.0898	0.02575
GH119	alpha-amylase (EC 3.2.1.1)	GH	Glycoside Hydrolases	2234	2102	2618	1006	3540	2538	3254	2456	942	1850	3684	1436	1992	1944	1976	2734	796	2594	2000	2078	43774	2254	2123.4	2188.7	176.302	0.1212
GH12	endoglucanase (EC 3.2.1.4); xyloglucan hydrolase (EC 3.2.1.151); beta-1,3-1,4-glucanase (EC 3.2.1.73); xyloglucan endotransglycosylase (EC 2.4.1.207)	GH	Glycoside Hydrolases	0	0	2	30	0	0	0	0	0	0	2	0	2	8	0	8	0	0	0	0	52	3.2	2	2.6	1.54307	0.4283
GH120	beta-xylosidase (EC 3.2.1.37)	GH	Glycoside Hydrolases	890	966	1030	396	678	670	682	424	398	834	1116	510	608	1106	1204	1816	202	922	888	506	15846	696.8	887.8	792.3	82.3508	0.9097
GH121	beta-L-arabinobiosidase (EC 3.2.1.-)	GH	Glycoside Hydrolases	584	780	406	220	554	446	416	262	446	332	380	196	228	320	474	180	192	376	300	244	7336	444.6	289	366.8	34.4342	0.001315
GH123	beta-N-acetylgalactosaminidase (EC 3.2.1.53); glycosphingolipid beta-N-acetylgalactosaminidase (EC 3.2.1.-)	GH	Glycoside Hydrolases	4044	4750	2434	1576	4676	2640	3444	2266	2640	2498	4468	1468	2070	3040	2454	1726	1606	3856	2402	2386	56444	3096.8	2547.6	2822.2	232.971	0.01133
GH124	endoglucanase (EC 3.2.1.4)	GH	Glycoside Hydrolases	828	916	1794	386	1416	3354	1112	1714	1018	2090	2010	1002	1340	1296	1080	1634	628	1374	1704	882	27578	1462.8	1295	1378.9	145.253	0.1859
GH125	exo-alpha-1,6-mannosidase (EC 3.2.1.-)	GH	Glycoside Hydrolases	2126	2712	2546	1392	2552	1806	1356	1204	1384	1504	3762	922	2682	2118	1950	1456	634	2146	1878	1296	37426	1858.2	1884.4	1871.3	164.776	0.0539
GH126	alpha-amylase (EC 3.2.1.-)	GH	Glycoside Hydrolases	368	246	472	130	240	238	176	104	80	344	442	142	208	282	296	438	84	426	266	108	5090	239.8	269.2	254.5	28.5491	0.6232
GH127	beta-L-arabinofuranosidase (EC 3.2.1.185); 3-C-carboxy-5-deoxy-L-xylose (aceric acid) hydrolase (EC 3.2.1.-)	GH	Glycoside Hydrolases	11410	13148	11292	6038	12302	9812	8912	5678	6016	8928	16350	6196	9812	12810	12000	12984	4336	12346	11502	7330	199202	9353.6	10566.6	9960.1	714.604	0.2413
GH128	beta-1,3-glucanase (EC 3.2.1.39)	GH	Glycoside Hydrolases	826	518	540	564	478	556	266	422	230	348	542	174	754	420	428	330	118	370	280	150	8314	474.8	356.6	415.7	42.221	0.003611
GH129	alpha-N-acetylgalactosaminidase (EC 3.2.1.49);	GH	Glycoside Hydrolases	3092	4130	1942	1526	4158	2468	2862	1852	1956	2724	3000	1392	1376	2840	2864	2698	1022	3064	2216	1656	48838	2671	2212.8	2441.9	193.111	0.007285
GH13	alpha-amylase (EC 3.2.1.1); pullulanase (EC 3.2.1.41); cyclomaltodextrin glucanotransferase (EC 2.4.1.19); cyclomaltodextrinase (EC 3.2.1.54); trehalose-6-phosphate hydrolase (EC 3.2.1.93); oligo-alpha-glucosidase (EC 3.2.1.10); maltogenic amylase (EC 3.2.1.133); neopullulanase (EC 3.2.1.135); alpha-glucosidase (EC 3.2.1.20); maltotetraose-forming alpha-amylase (EC 3.2.1.60); isoamylase (EC 3.2.1…	GH	Glycoside Hydrolases	14528	14826	15134	12916	12068	13196	9410	7440	6254	8670	21002	6854	14384	11928	13516	11702	3996	12470	13000	6752	230046	11444.2	11560.4	11502.3	890.809	0.03764
GH130	beta-1,4-mannosylglucose phosphorylase (EC 2.4.1.281); beta-1,4-mannooligosaccharide phosphorylase (EC 2.4.1.319); beta-1,4-mannosyl-N-acetyl-glucosamine phosphorylase (EC 2.4.1.320); beta-1,2-mannobiose phosphorylase (EC 2.4.1.-); beta-1,2-oligomannan phosphorylase (EC 2.4.1.-); beta-1,2-mannosidase (EC 3.2.1.-)	GH	Glycoside Hydrolases	5530	5436	5694	2932	4942	4146	3576	3112	2142	4330	8526	2614	5638	5590	5144	6348	1954	5934	4906	3578	92072	4184	5023.2	4603.6	362.479	0.4727
GH131	broad specificity exo-beta-1,3/1,6-glucanase with endo-beta-1,4-glucanase activity (EC 3.2.1.-);	GH	Glycoside Hydrolases	0	0	0	22	2	0	0	0	0	0	0	0	0	0	0	0	0	0	0	0	24	2.4	0	1.2	1.09928	0.1681
GH133	amylo-alpha-1,6-glucosidase (EC 3.2.1.33);	GH	Glycoside Hydrolases	4188	3408	2412	3700	3798	3392	2302	2068	1228	2504	4646	1550	4546	2396	1846	1360	884	2780	3030	2462	54500	2900	2550	2725	245.151	0.03764
GH134	endo-beta-1,4-mannanase (EC 3.2.1.78);	GH	Glycoside Hydrolases	6	18	18	6	14	18	10	4	2	12	2	0	2	4	0	0	0	2	0	6	124	10.8	1.6	6.2	1.45023	0.000529
GH135	alpha-1,4-galactosaminogalactan hydrolase (EC 3.2.1.-)	GH	Glycoside Hydrolases	0	0	0	0	0	0	0	12	0	0	0	0	0	0	0	4	0	0	0	0	16	1.2	0.4	0.8	0.622389	1
GH136	lacto-N-biosidase (EC 3.2.1.140)	GH	Glycoside Hydrolases	958	1224	1202	494	1294	930	1236	1090	676	1090	1702	1030	1534	1370	1492	1284	516	1224	1074	824	22244	1019.4	1205	1112.2	71.1665	0.5205
GH137	beta-L-arabinofuranosidase (EC 3.2.1.185)	GH	Glycoside Hydrolases	580	658	310	314	550	346	440	352	348	412	432	234	296	542	376	220	232	438	270	336	7686	431	337.6	384.3	27.3812	0.004586
GH138	alpha-galacturonidase (EC 3.2.1.-)	GH	Glycoside Hydrolases	934	836	622	516	716	702	466	382	324	3308	1468	394	908	650	940	638	292	674	644	492	15906	880.6	710	795.3	145.412	0.3447
GH139	alpha-2-O-Me-L-fucosidase (EC 3.2.1.-)	GH	Glycoside Hydrolases	778	666	286	400	632	530	260	314	250	506	1598	312	1040	596	546	184	122	442	404	382	10248	462.2	562.6	512.4	75.1094	0.3847
GH13_1	GH13's subfamily	GH	Glycoside Hydrolases	488	4020	4726	550	3846	744	952	824	3414	484	940	364	162	506	5214	348	216	378	294	148	28618	2004.8	857	1430.9	383.234	0.002827
GH13_10	GH13's subfamily	GH	Glycoside Hydrolases	758	764	746	490	456	494	520	368	380	442	614	296	308	394	468	390	212	478	440	304	9322	541.8	390.4	466.1	34.5167	0.0001827
GH13_11	GH13's subfamily	GH	Glycoside Hydrolases	6198	6776	6634	2980	4168	5822	4624	3334	2644	4958	9042	3930	4854	6194	6308	8818	1796	6260	6696	3166	105202	4813.8	5706.4	5260.1	438.703	0.5205
GH13_12	GH13's subfamily	GH	Glycoside Hydrolases	34	20	10	12	22	16	28	4	8	24	14	10	10	16	16	20	10	12	12	12	310	17.8	13.2	15.5	1.63434	0.06402
GH13_13	GH13's subfamily	GH	Glycoside Hydrolases	182	162	126	108	150	94	60	68	54	118	234	120	196	152	174	142	64	118	126	150	2598	112.2	147.6	129.9	10.6795	0.4727
GH13_14	GH13's subfamily	GH	Glycoside Hydrolases	4596	5356	5276	6618	4656	6516	3178	2658	1786	3996	9724	2128	5402	4128	5374	6538	1002	3910	5154	2064	90060	4463.6	4542.4	4503	460.008	0.2413
GH13_15	GH13's subfamily	GH	Glycoside Hydrolases	2	48	260	28	142	40	34	22	84	18	48	14	0	32	348	0	12	16	4	8	1160	67.8	48.2	58	20.4749	0.02109
GH13_16	GH13's subfamily	GH	Glycoside Hydrolases	154	122	222	74	326	160	174	160	128	186	246	112	114	246	208	250	64	224	230	88	3488	170.6	178.2	174.4	15.4781	0.162
GH13_17	GH13's subfamily	GH	Glycoside Hydrolases	12	2	18	22	6	0	0	4	2	2	8	6	2	0	8	0	0	2	6	2	102	6.8	3.4	5.1	1.36478	0.2694
GH13_18	GH13's subfamily	GH	Glycoside Hydrolases	1460	1328	1084	532	664	938	710	494	536	760	2306	856	1546	1670	1804	2254	448	1392	1442	726	22950	850.6	1444.4	1147.5	128.361	0.01402
GH13_19	GH13's subfamily	GH	Glycoside Hydrolases	1598	1654	1052	3240	1432	2324	782	1128	528	1024	192	268	320	158	90	322	62	244	286	196	16900	1476.2	213.8	845	190.618	0.0001827
GH13_2	GH13's subfamily	GH	Glycoside Hydrolases	268	172	128	86	296	162	234	130	84	140	530	176	668	294	228	266	86	420	336	270	4974	170	327.4	248.7	33.9192	0.03121
GH13_20	GH13's subfamily	GH	Glycoside Hydrolases	6968	6900	8664	4848	5966	7314	5644	4658	3676	6776	10572	4996	6846	7448	7514	9276	2380	7000	7624	3920	128990	6141.4	6757.6	6449.5	443.09	0.02113
GH13_21	GH13's subfamily	GH	Glycoside Hydrolases	1548	1528	1598	570	1124	1054	1364	766	650	1188	2866	1338	1480	2414	2456	2988	602	2116	2164	1032	30846	1139	1945.6	1542.3	164.325	0.01402
GH13_23	GH13's subfamily	GH	Glycoside Hydrolases	1198	1270	1274	604	1032	880	930	668	576	1022	2014	730	914	1662	1632	2058	536	1396	1468	718	22582	945.4	1312.8	1129.1	103.335	0.4727
GH13_24	GH13's subfamily	GH	Glycoside Hydrolases	20	232	210	22	230	74	84	70	188	26	132	20	8	56	576	40	28	64	24	40	2144	115.6	98.8	107.2	29.7701	0.1405
GH13_25	GH13's subfamily	GH	Glycoside Hydrolases	148	358	1252	156	640	112	274	264	718	152	204	100	14	108	472	24	60	52	26	42	5176	407.4	110.2	258.8	68.8913	0.001315
GH13_26	GH13's subfamily	GH	Glycoside Hydrolases	64	12	48	0	0	2	0	6	0	4	38	12	4	20	56	0	24	18	2	72	382	13.6	24.6	19.1	5.26453	0.1184
GH13_27	GH13's subfamily	GH	Glycoside Hydrolases	0	8	8	0	38	0	4	8	28	0	0	0	2	0	2	0	0	0	0	0	98	9.4	0.4	4.9	2.2733	0.02958
GH13_28	GH13's subfamily	GH	Glycoside Hydrolases	1628	3804	3996	1346	3320	4826	1948	2148	1080	3318	4700	1636	2312	2258	2428	3150	506	1848	2716	1276	50244	2741.4	2283	2512.2	267.928	0.0539
GH13_29	GH13's subfamily	GH	Glycoside Hydrolases	3068	2814	3010	1426	1710	1734	1910	1064	1178	1414	4588	1460	1750	2542	3554	4284	574	2402	2816	1048	44346	1932.8	2501.8	2217.3	246.08	0.9698
GH13_3	GH13's subfamily	GH	Glycoside Hydrolases	888	1116	740	394	984	820	894	476	650	582	1248	528	642	872	964	1044	226	958	1028	636	15690	754.4	814.6	784.5	58.8019	0.1405
GH13_30	GH13's subfamily	GH	Glycoside Hydrolases	42	48	18	18	52	90	214	50	20	24	68	48	16	44	116	46	12	18	40	12	996	57.6	42	49.8	10.5251	0.2413
GH13_31	GH13's subfamily	GH	Glycoside Hydrolases	14948	15256	15536	6394	9546	9766	11244	7292	6296	9130	24932	7798	9268	14574	18120	21740	3798	14742	16352	7362	244094	10540.8	13868.6	12204.7	1239.11	1
GH13_32	GH13's subfamily	GH	Glycoside Hydrolases	48	2044	1982	240	2162	204	648	300	1800	78	496	114	48	234	3116	66	86	112	52	38	13868	950.6	436.2	693.4	211.983	0.03764
GH13_33	GH13's subfamily	GH	Glycoside Hydrolases	108	84	12	22	38	30	26	6	6	14	6	0	10	4	26	6	0	0	8	0	406	34.6	6	20.3	6.34993	0.0007339
GH13_34	GH13's subfamily	GH	Glycoside Hydrolases	10	8	2	0	0	8	14	2	0	0	0	2	2	4	8	4	0	6	4	2	76	4.4	3.2	3.8	0.89325	0.9694
GH13_35	GH13's subfamily	GH	Glycoside Hydrolases	0	6	0	18	0	0	0	0	2	0	2	0	6	0	20	10	0	0	18	4	86	2.6	6	4.3	1.51675	0.264
GH13_36	GH13's subfamily	GH	Glycoside Hydrolases	8686	9482	11538	6556	6646	7756	5866	4240	3558	6182	17456	5142	9380	9036	10430	12580	2780	9458	11038	4744	162554	7051	9204.4	8127.7	790.091	0.6232
GH13_37	GH13's subfamily	GH	Glycoside Hydrolases	208	110	82	48	74	84	88	70	32	94	150	66	94	64	44	56	52	110	140	80	1746	89	85.6	87.3	9.27166	0.3447
GH13_38	GH13's subfamily	GH	Glycoside Hydrolases	3616	2590	2282	2234	3002	2986	1640	1820	1122	1972	5954	1698	4312	2502	2022	1358	1114	2944	3312	2284	50764	2326.4	2750	2538.2	258.66	0.6776
GH13_39	GH13's subfamily	GH	Glycoside Hydrolases	10996	10514	11442	4060	6762	7966	7476	5844	4246	8510	18352	5716	7380	11636	13086	17606	3412	12182	11754	5692	184632	7781.6	10681.6	9231.6	939.241	0.6232
GH13_4	GH13's subfamily	GH	Glycoside Hydrolases	7682	7864	10744	3630	5684	6182	5940	4024	3276	5486	15038	4160	5386	9910	11144	15020	2242	9578	9598	4122	146710	6051.2	8619.8	7335.5	831.034	0.4727
GH13_40	GH13's subfamily	GH	Glycoside Hydrolases	64	44	50	102	24	32	28	14	42	70	102	60	66	102	68	94	20	78	122	60	1242	47	77.2	62.1	6.92892	0.1405
GH13_41	GH13's subfamily	GH	Glycoside Hydrolases	216	78	94	34	166	162	104	94	56	142	138	40	52	130	146	146	28	176	184	78	2264	114.6	111.8	113.2	12.3309	0.2413
GH13_42	GH13's subfamily	GH	Glycoside Hydrolases	966	1880	2336	2460	1856	3180	826	1202	588	1568	1972	458	1064	662	406	1048	110	582	932	172	24268	1686.2	740.6	1213.4	186.37	0.001008
GH13_5	GH13's subfamily	GH	Glycoside Hydrolases	3982	4422	4856	2088	2758	3414	3490	2644	1734	3390	7272	2768	3002	4550	5262	5874	1210	4570	5414	2196	74896	3277.8	4211.8	3744.8	343.15	0.6776
GH13_6	GH13's subfamily	GH	Glycoside Hydrolases	3212	2146	812	4688	1464	2094	1124	976	582	640	2784	452	2258	656	904	540	198	572	1342	406	27850	1773.8	1011.2	1392.5	257.493	0.01402
GH13_7	GH13's subfamily	GH	Glycoside Hydrolases	800	614	300	1616	664	490	468	312	128	288	772	230	748	302	286	228	46	342	548	84	9266	568	358.6	463.3	79.1737	0.03764
GH13_8	GH13's subfamily	GH	Glycoside Hydrolases	5954	6582	9456	4480	6082	5912	4934	3946	3610	4996	8932	3320	5764	6248	6462	6946	1824	7036	5112	3800	111396	5595.2	5544.4	5569.8	410.805	0.0007685
GH13_9	GH13's subfamily	GH	Glycoside Hydrolases	15488	15970	16232	6764	10010	11512	12450	8954	6080	11732	23822	8490	10630	15578	16614	21632	4440	14912	15144	7950	254404	11519.2	13921.2	12720.2	1129.07	0.5205
GH14	beta-amylase (EC 3.2.1.2)	GH	Glycoside Hydrolases	0	0	0	22	36	0	26	14	10	20	38	44	26	0	0	20	22	22	50	4	354	12.8	22.6	17.7	3.56378	0.4668
GH140	apiosidase (EC 3.2.1.-)	GH	Glycoside Hydrolases	2014	2146	2556	1206	1886	2078	1964	1350	1026	1918	4054	1250	2462	2896	3418	3514	1068	3178	2554	1946	44484	1814.4	2634	2224.2	192.085	0.0539
GH141	alpha-L-fucosidase (EC 3.2.1.51); xylanase (EC 3.2.1.8)	GH	Glycoside Hydrolases	6226	7632	5842	3132	6652	4398	6296	3706	4660	5512	8020	2998	4028	6744	7282	5116	2888	6242	6226	3836	107436	5405.6	5338	5371.8	354.981	0.03121
GH142	beta-L-arabinofuranosidase (EC 3.2.1.185)	GH	Glycoside Hydrolases	1422	1504	896	524	1436	1034	1026	750	876	1072	962	320	684	1022	650	610	388	1126	676	728	17706	1054	716.6	885.3	74.1535	0.001008
GH143	2-keto-3-deoxy-D-lyxo-heptulosaric acid hydrolase (EC 3.2.1.-)	GH	Glycoside Hydrolases	662	584	598	546	738	556	294	308	176	468	1762	310	1374	682	814	462	414	1004	860	450	13062	493	813.2	653.1	84.9242	0.1405
GH144	endo-beta-1,2-glucanase (EC 3.2.1.71); beta-1,2-glucooligosaccharide sophorohydrolase (EC 3.2.1.-)	GH	Glycoside Hydrolases	928	942	958	496	1104	784	644	502	338	660	1634	476	1044	1062	1138	1108	398	1052	1274	668	17210	735.6	985.4	860.5	74.7735	0.162
GH145	L-Rhalpha-alpha-1,4-GlcA alpha-L-rhamnohydrolase (EC 3.2.1.-)	GH	Glycoside Hydrolases	158	310	226	110	194	218	332	216	266	136	470	152	670	184	282	174	200	304	212	146	4960	216.6	279.4	248	29.0502	0.9698
GH146	beta-L-arabinofuranosidase (EC 3.2.1.185)			6132	5828	5228	3166	5242	5168	3940	2844	2756	4358	8284	3056	6082	5526	4544	5052	2346	6142	5130	3338	94162	4466.2	4950	4708.1	333.773	0.08897
GH147	beta-galactosidase (EC 3.2.1.23)			324	452	162	114	518	244	230	204	254	234	264	76	136	196	142	132	34	126	124	98	4064	273.6	132.8	203.2	26.9672	0.0004396
GH148	beta-1,3-glucanase (EC 3.2.1.-)			2194	3024	1616	966	3964	1894	2824	2134	2000	2270	2466	1834	1234	2454	1552	1674	582	1900	1150	1814	39546	2288.6	1666	1977.3	170.551	0.01726
GH149	beta-1,3-glucan phosphorylase (EC 2.4.1.-)			378	216	66	334	176	346	126	218	130	98	166	50	292	34	78	100	56	144	144	116	3268	208.8	118	163.4	23.0948	0.01726
GH15	glucoamylase (EC 3.2.1.3); glucodextranase (EC 3.2.1.70); alpha,alpha-trehalase (EC 3.2.1.28); dextran dextrinase (EC 2.4.1.2)	GH	Glycoside Hydrolases	274	258	268	230	214	214	248	868	128	502	624	384	980	308	386	242	202	254	522	558	7664	320.4	446	383.2	51.1255	0.273
GH150	l-carrageenase (EC 3.2.1.-)			148	98	100	82	150	176	162	164	90	72	250	142	306	258	152	252	212	286	254	134	3488	124.2	224.6	174.4	16.1007	0.02575
GH151	alpha-L-fucosidase (EC 3.2.1.51)			868	968	530	322	756	548	636	376	394	752	1104	496	758	596	714	774	390	940	630	558	13110	615	696	655.5	47.7749	0.5205
GH152	beta-1,3-glucanase (EC 3.2.1.39)			2	0	0	0	0	0	0	0	0	0	4	0	0	4	2	0	0	0	20	0	32	0.2	3	1.6	1.01151	0.1236
GH153	poly-beta-1,6-D-glucosamine hydrolase (EC 3.2.1.-)			90	100	296	84	126	104	120	60	44	74	196	84	64	92	108	68	200	64	124	72	2170	109.8	107.2	108.5	13.4171	0.2413
GH154	beta-glucuronidase (3.2.1.31)			3468	2730	4746	2480	2386	2980	3632	3642	2572	3642	6424	6446	4524	6026	4422	6422	2920	5408	5694	3632	84196	3227.8	5191.8	4209.8	317.867	0.01726
GH156	exo-alpha-sialidase (EC 3.2.1.18);			1326	1316	724	616	1580	1158	946	1096	864	1234	1940	542	1158	1012	758	704	358	1004	912	730	19978	1086	911.8	998.9	83.2555	0.005795
GH157	endo-beta-1,3-glucanase (EC 3.2.1.39); endo-beta-1,3-glucanase / laminarinase (EC 3.2.1.39)			74	44	94	38	80	112	60	84	28	86	40	62	54	100	52	114	28	56	48	54	1308	70	60.8	65.4	5.87788	0.162
GH158	endo-beta-1,3-glucanase (EC 3.2.1.39)			406	650	314	218	666	410	480	326	412	436	462	220	146	426	336	302	144	406	172	260	7192	431.8	287.4	359.6	32.722	0.001315
GH159	beta-D-galactofuranosidase (EC 3.2.1.146)			236	218	216	82	170	120	106	110	86	192	314	92	186	224	204	210	78	274	252	94	3464	153.6	192.8	173.2	16.1065	0.9698
GH16	xyloglucan:xyloglucosyltransferase (EC 2.4.1.207); keratan-sulfate endo-1,4-beta-galactosidase (EC 3.2.1.103); endo-1,3-beta-glucanase / laminarinase (EC 3.2.1.39); endo-1,3(4)-beta-glucanase (EC 3.2.1.6); licheninase (EC 3.2.1.73); beta-agarase (EC 3.2.1.81); kappa;-carrageenase (EC 3.2.1.83); xyloglucanase (EC 3.2.1.151); endo-beta-1,3-galactanase (EC 3.2.1.181); [retaining] beta-porphyranase (…	GH	Glycoside Hydrolases	8784	7918	9274	6692	8264	6830	6736	6650	6466	6022	8444	4056	6870	5872	6138	4092	5404	7506	5170	5890	133078	7363.6	5944.2	6653.9	318.638	0.005795
GH160	endo-beta-1,4-galactosidase (EC 3.2.1.-)			8	12	58	24	34	22	20	18	18	28	26	22	36	30	30	24	10	16	72	30	538	24.2	29.6	26.9	3.41043	1
GH161	beta-1,3-glucan phosphorylase (EC 2.4.1.-)			454	426	378	288	270	274	450	330	174	422	770	336	400	732	538	510	150	414	568	326	8210	346.6	474.4	410.5	35.7223	0.6232
GH162	endo-beta-1,2-glucanase (EC 3.2.1.71)			0	0	0	0	0	0	0	0	0	0	18	0	0	0	0	0	0	0	4	0	22	0	2.2	1.1	0.911621	0.1681
GH163	endo-beta-N-acetylglucosaminidase cleaving GlcNAc-beta-1,2-Man (EC 3.2.1.-)			7740	8190	3882	3278	8648	5250	5634	4800	4574	5802	6444	2488	3678	6758	4394	3860	2568	5448	4990	4518	102944	5779.8	4514.6	5147.2	388.488	0.007285
GH164	beta-mannosidase (EC 3.2.1.25); beta-mannosidase (EC 3.2.1.25)			554	462	330	228	416	382	342	234	182	358	694	334	418	502	524	570	136	484	576	260	7986	348.8	449.8	399.3	33.0847	0.6232
GH165	beta-galactosidase (EC 3.2.1.23)			1498	2250	962	874	2686	1062	1488	970	1322	1638	1352	624	418	1044	756	644	520	1008	758	852	22726	1475	797.6	1136.3	127.275	0.0005828
GH17	glucan endo-1,3-beta-glucosidase (EC 3.2.1.39); glucan 1,3-beta-glucosidase (EC 3.2.1.58); licheninase (EC 3.2.1.73); ABA-specific beta-glucosidase (EC 3.2.1.175); beta-1,3-glucanosyltransglycosylase (EC 2.4.1.-)	GH	Glycoside Hydrolases	278	306	310	96	150	170	246	172	98	244	442	140	222	290	442	576	58	226	240	184	4890	207	282	244.5	28.6841	1
GH18	chitinase (EC 3.2.1.14); lysozyme (EC 3.2.1.17); endo-beta-N-acetylglucosaminidase (EC 3.2.1.96); peptidoglycan hydrolase with endo-beta-N-acetylglucosaminidase specificity (EC 3.2.1.-); Nod factor hydrolase (EC 3.2.1.-); xylanase inhibitor; concanavalin B; narbonin	GH	Glycoside Hydrolases	6506	7128	8920	3552	5900	4844	4814	3778	3034	5260	11924	3862	7082	6518	8704	7142	2550	6844	7406	3874	119642	5373.6	6590.6	5982.1	517.858	0.8501
GH19	chitinase (EC 3.2.1.14); lysozyme (EC 3.2.1.17)	GH	Glycoside Hydrolases	482	230	1688	1620	882	860	2114	2108	2156	820	298	1118	246	254	348	136	2804	560	328	382	19434	1296	647.4	971.7	182.517	0.03121
GH2	beta-galactosidase (EC 3.2.1.23) ; beta-mannosidase (EC 3.2.1.25); beta-glucuronidase (EC 3.2.1.31); alpha-L-arabinofuranosidase (EC 3.2.1.55); mannosylglycoprotein endo-beta-mannosidase (EC 3.2.1.152); exo-beta-glucosaminidase (EC 3.2.1.165); alpha-L-arabinopyranosidase (EC 3.2.1.-); beta-galacturonidase (EC 3.2.1.-); beta-xylosidase (EC 3.2.1.37); beta-D-galactofuranosidase (EC 3.2.1.146);	GH	Glycoside Hydrolases	103846	104460	104658	56156	94932	86336	72692	54886	46502	78666	178014	59860	105432	110360	120814	126580	41524	116084	112512	67598	1841912	80313.4	103878	92095.6	7415.88	0.3847
GH20	beta-hexosaminidase (EC 3.2.1.52); lacto-N-biosidase (EC 3.2.1.140); beta-1,6-N-acetylglucosaminidase (EC 3.2.1.-); beta-6-SO3-N-acetylglucosaminidase (EC 3.2.1.-)	GH	Glycoside Hydrolases	14364	14046	12526	7582	16162	11782	9622	8192	6482	9274	20396	6546	14184	12984	9684	7998	4884	14678	11964	10586	223936	11003.2	11390.4	11196.8	857.228	0.2123
GH22	lysozyme type C (EC 3.2.1.17); lysozyme type i (EC 3.2.1.17); alpha-lactalbumin	GH	Glycoside Hydrolases	8	8	6	6	32	8	6	8	6	8	4	6	10	4	4	8	6	2	18	2	160	9.6	6.4	8	1.47256	0.07566
GH23	lysozyme type G (EC 3.2.1.17); peptidoglycan lyase (EC 4.2.2.n1) also known in the literature as peptidoglycan lytic transglycosylase; chitinase (EC 3.2.1.14)	GH	Glycoside Hydrolases	10012	8414	8510	18136	10794	13750	13696	9568	11362	9534	16310	11364	12842	8386	7098	7278	14666	11648	12752	7854	223974	11377.6	11019.8	11198.7	683.76	0.1859
GH24	lysozyme (EC 3.2.1.17)	GH	Glycoside Hydrolases	1994	1946	2502	8790	4180	5402	6004	7098	9994	4642	3778	5758	3840	1694	2564	1590	16678	5128	5888	2676	102146	5255.2	4959.4	5107.3	802.194	0.273
GH25	lysozyme (EC 3.2.1.17)	GH	Glycoside Hydrolases	19778	21288	23850	57612	26482	29716	35272	23948	47950	27718	46926	44332	30804	24102	25208	28840	48582	37970	48110	17140	665628	31361.4	35201.4	33281.4	2627.47	0.9097
GH26	beta-mannanase (EC 3.2.1.78); exo-beta-1,4-mannobiohydrolase (EC 3.2.1.100); beta-1,3-xylanase (EC 3.2.1.32); lichenase / endo-beta-1,3-1,4-glucanase (EC 3.2.1.73); mannobiose-producing exo-beta-mannanase (EC 3.2.1.-)	GH	Glycoside Hydrolases	5520	4580	6924	3038	4588	5388	2954	2442	1524	4030	10010	2762	7534	4724	4156	2946	1960	4788	4782	3350	88000	4098.8	4701.2	4400	454.409	0.3847
GH27	alpha-galactosidase (EC 3.2.1.22); alpha-N-acetylgalactosaminidase (EC 3.2.1.49); isomalto-dextranase (EC 3.2.1.94); beta-L-arabinopyranosidase (EC 3.2.1.88); galactan:galactan galactosyltransferase (EC 2.4.1.-)	GH	Glycoside Hydrolases	7260	7888	8782	3576	7714	5952	5430	3792	3750	5552	11856	4758	5878	8540	9656	9664	2480	7858	7616	4834	132836	5969.6	7314	6641.8	544.927	0.9698
GH28	polygalacturonase (EC 3.2.1.15); alpha-L-rhamnosidase (EC 3.2.1.40); exo-polygalacturonase (EC 3.2.1.67); exo-polygalacturonosidase (EC 3.2.1.82); rhamnogalacturonase (EC 3.2.1.171); rhamnogalacturonan alpha-1,2-galacturonohydrolase (EC 3.2.1.173); endo-xylogalacturonan hydrolase (EC 3.2.1.-)	GH	Glycoside Hydrolases	18344	19696	18512	12704	20002	16854	14540	11776	9944	16182	34868	13714	22446	21392	21368	18840	8926	23488	21964	15046	360606	15855.4	20205.2	18030.3	1296.39	0.5708
GH29	alpha-L-fucosidase (EC 3.2.1.51); alpha-1,3/1,4-L-fucosidase (EC 3.2.1.111)	GH	Glycoside Hydrolases	12190	13740	12246	7078	14704	11492	11192	8426	6200	9260	23460	8254	15090	14228	12396	12588	5886	15836	12980	11784	239030	10652.8	13250.2	11951.5	892.85	0.7913
GH3	beta-glucosidase (EC 3.2.1.21); xylan 1,4-beta-xylosidase (EC 3.2.1.37); beta-glucosylceramidase (EC 3.2.1.45); beta-N-acetylhexosaminidase (EC 3.2.1.52); alpha-L-arabinofuranosidase (EC 3.2.1.55); glucan 1,3-beta-glucosidase (EC 3.2.1.58); glucan 1,4-beta-glucosidase (EC 3.2.1.74); isoprimeverose-producing oligoxyloglucan hydrolase (EC 3.2.1.120); coniferin beta-glucosidase (EC 3.2.1.126); exo-1…	GH	Glycoside Hydrolases	50962	51000	61524	27788	44642	40846	35288	26526	20940	37650	97056	29956	51376	63790	72632	79632	17022	63346	63870	32990	968836	39716.6	57167	48441.8	4702.25	0.1212
GH30	endo-beta-1,4-xylanase (EC 3.2.1.8); beta-glucosidase (3.2.1.21); beta-glucuronidase (EC 3.2.1.31); beta-xylosidase (EC 3.2.1.37); beta-fucosidase (EC 3.2.1.38); glucosylceramidase (EC 3.2.1.45); beta-1,6-glucanase (EC 3.2.1.75); glucuronoarabinoxylan endo-beta-1,4-xylanase (EC 3.2.1.136); endo-beta-1,6-galactanase (EC:3.2.1.164); [reducing end] beta-xylosidase (EC 3.2.1.-)	GH	Glycoside Hydrolases	666	748	328	282	690	338	500	416	454	426	638	276	368	566	228	314	198	500	366	328	8630	484.8	378.2	431.5	35.8226	0.009108
GH30_1	GH30's subfamily	GH	Glycoside Hydrolases	1524	1280	1660	886	1218	1224	1390	952	630	1304	3154	1716	2704	2878	2572	3808	868	2726	3124	1556	37174	1206.8	2510.6	1858.7	207.057	0.0003298
GH30_2	GH30's subfamily	GH	Glycoside Hydrolases	518	608	504	256	700	404	240	276	188	310	1032	264	762	762	602	266	208	734	490	406	9530	400.4	552.6	476.5	52.5921	0.3847
GH30_3	GH30's subfamily	GH	Glycoside Hydrolases	1020	1198	1252	938	1438	1124	864	546	462	822	2692	1012	1686	1856	1200	770	608	1880	1378	1266	24012	966.4	1434.8	1200.6	118.722	0.08897
GH30_4	GH30's subfamily	GH	Glycoside Hydrolases	462	332	450	144	348	354	260	260	144	312	566	430	934	330	300	488	166	394	386	568	7628	306.6	456.2	381.4	39.9458	0.6776
GH30_5	GH30's subfamily	GH	Glycoside Hydrolases	830	840	1204	414	664	792	390	408	358	614	1342	688	1024	1148	1888	1188	292	1060	990	632	16766	651.4	1025.2	838.3	89.7001	0.0539
GH30_7	GH30's subfamily	GH	Glycoside Hydrolases	30	22	20	6	42	32	24	38	6	80	36	12	26	40	40	14	18	56	30	32	604	30	30.4	30.2	3.8795	0.9698
GH30_8	GH30's subfamily	GH	Glycoside Hydrolases	780	492	3092	296	528	644	234	272	182	478	1752	334	1908	602	1224	178	300	802	622	442	15162	699.8	816.4	758.1	163.17	0.5205
GH31	alpha-glucosidase (EC 3.2.1.20); alpha-galactosidase (EC 3.2.1.22); alpha-mannosidase (EC 3.2.1.24); alpha-1,3-glucosidase (EC 3.2.1.84); sucrase-isomaltase (EC 3.2.1.48) (EC 3.2.1.10); alpha-xylosidase (EC 3.2.1.177); alpha-glucan lyase (EC 4.2.2.13); isomaltosyltransferase (EC 2.4.1.-); oligosaccharide alpha-1,4-glucosyltransferase (EC 2.4.1.161); sulfoquinovosidase (EC 3.2.1.-)	GH	Glycoside Hydrolases	31282	32632	37302	17488	31120	27810	20748	16416	16810	25540	55076	17680	30254	33082	39130	42260	9764	33812	34526	19472	572204	25714.8	31505.6	28610.2	2421.95	0.7913
GH32	invertase (EC 3.2.1.26); endo-inulinase (EC 3.2.1.7); beta-2,6-fructan 6-levanbiohydrolase (EC 3.2.1.64); endo-levanase (EC 3.2.1.65); exo-inulinase (EC 3.2.1.80); fructan beta-(2,1)-fructosidase/1-exohydrolase (EC 3.2.1.153); fructan beta-(2,6)-fructosidase/6-exohydrolase (EC 3.2.1.154); sucrose:sucrose 1-fructosyltransferase (EC 2.4.1.99); fructan:fructan 1-fructosyltransferase (EC 2.4.1.100); …	GH	Glycoside Hydrolases	24454	24826	25766	12670	17424	18020	17026	10646	10028	15452	49296	14842	22960	28250	35078	40946	7894	27806	28920	14284	446588	17631.2	27027.6	22329.4	2404	0.1041
GH33	sialidase or neuraminidase (EC 3.2.1.18); trans-sialidase (EC 2.4.1.-); anhydrosialidase (EC 4.2.2.15); Kdo hydrolase (EC 3.2.1.-); 2-keto-3-deoxynononic acid hydrolase / KDNase (EC 3.2.1.-)	GH	Glycoside Hydrolases	6728	8506	6652	4976	9504	6532	6294	4432	4214	5438	9620	3190	5896	6204	5604	3682	2858	6768	5886	5292	118276	6327.6	5500	5913.8	411.371	0.001008
GH35	beta-galactosidase (EC 3.2.1.23); exo-beta-glucosaminidase (EC 3.2.1.165); exo-beta-1,4-galactanase (EC 3.2.1.-); beta-1,3-galactosidase (EC 3.2.1.-)	GH	Glycoside Hydrolases	3474	3554	4200	1984	3234	3400	2316	1540	1574	2550	8008	2632	5972	4412	4874	5030	1466	4910	4834	2830	72794	2782.6	4496.8	3639.7	373.244	0.007285
GH36	alpha-galactosidase (EC 3.2.1.22); alpha-N-acetylgalactosaminidase (EC 3.2.1.49); stachyose synthase (EC 2.4.1.67); raffinose synthase (EC 2.4.1.82)	GH	Glycoside Hydrolases	29530	31112	30686	14672	24122	24584	22848	16108	12416	22802	50308	16620	24986	34108	37124	44612	9620	34360	33820	18056	532494	22888	30361.4	26624.7	2388.23	0.4274
GH37	alpha,alpha-trehalase (EC 3.2.1.28).	GH	Glycoside Hydrolases	596	594	728	276	578	388	552	404	304	416	840	362	406	684	656	522	302	690	632	508	10438	483.6	560.2	521.9	35.5997	0.4727
GH38	alpha-mannosidase (EC 3.2.1.24); mannosyl-oligosaccharide alpha-1,2-mannosidase (EC 3.2.1.113); mannosyl-oligosaccharide alpha-1,3-1,6-mannosidase (EC 3.2.1.114); alpha-2-O-mannosylglycerate hydrolase (EC 3.2.1.170); mannosyl-oligosaccharide alpha-1,3-mannosidase (EC 3.2.1.-)	GH	Glycoside Hydrolases	3618	4288	4720	1872	3596	2120	3356	2280	2084	2860	4982	1898	2964	4120	4588	5296	1718	4050	3624	2528	66562	3079.4	3576.8	3328.1	252.889	0.4727
GH39	alpha-L-iduronidase (EC 3.2.1.76); beta-xylosidase (EC 3.2.1.37).	GH	Glycoside Hydrolases	11328	11566	9348	4088	12710	8078	10028	7760	6516	9902	15916	7788	8460	13356	12730	14318	4336	12448	11716	7716	200108	9132.4	10878.4	10005.4	713.877	0.4727
GH4	maltose-6-phosphate glucosidase (EC 3.2.1.122); alpha-glucosidase (EC 3.2.1.20); alpha-galactosidase (EC 3.2.1.22); 6-phospho-beta-glucosidase (EC 3.2.1.86); alpha-glucuronidase (EC 3.2.1.139); alpha-galacturonase (EC 3.2.1.67); palatinase (EC 3.2.1.-)	GH	Glycoside Hydrolases	4742	4518	5426	2476	3270	3522	3838	2758	1986	3990	7276	2690	3680	5484	5546	8878	1670	5104	5250	3092	85196	3652.6	4867	4259.8	397.969	0.8501
GH42	beta-galactosidase (EC 3.2.1.23); alpha-L-arabinopyranosidase (EC 3.2.1.-)	GH	Glycoside Hydrolases	5006	5736	4572	2194	5604	4226	4788	3134	2922	4846	7804	3766	3968	5942	6216	6604	1978	5552	5148	3416	93422	4302.8	5039.4	4671.1	334.919	0.2413
GH43	beta-xylosidase (EC 3.2.1.37); alpha-L-arabinofuranosidase (EC 3.2.1.55); xylanase (EC 3.2.1.8); alpha-1,2-L-arabinofuranosidase (EC 3.2.1.-); exo-alpha-1,5-L-arabinofuranosidase (EC 3.2.1.-); [inverting] exo-alpha-1,5-L-arabinanase (EC 3.2.1.-); beta-1,3-xylosidase (EC 3.2.1.-); [inverting] exo-alpha-1,5-L-arabinanase (EC 3.2.1.-); [inverting] endo-alpha-1,5-L-arabinanase (EC 3.2.1.99); exo-beta…	GH	Glycoside Hydrolases	1284	1444	1116	792	994	846	844	650	552	1018	1340	398	816	1096	990	704	352	970	790	894	17890	954	835	894.5	64.2457	0.003611
GH43_1	GH43's subfamily	GH	Glycoside Hydrolases	1954	1294	2048	922	1256	1564	598	450	520	1100	2108	628	1816	1042	2010	1112	306	1322	1040	624	23714	1170.6	1200.8	1185.7	128.698	0.2413
GH43_10	GH43's subfamily	GH	Glycoside Hydrolases	5042	4354	4784	3132	3404	5050	2218	1748	1656	3404	9500	2460	7358	4474	5332	4010	1472	4824	4496	2762	81480	3479.2	4668.8	4074	437.604	0.9698
GH43_11	GH43's subfamily	GH	Glycoside Hydrolases	350	414	460	220	428	346	546	174	166	240	1332	498	552	896	1140	1168	212	932	1078	420	11572	334.4	822.8	578.6	83.041	0.001706
GH43_12	GH43's subfamily	GH	Glycoside Hydrolases	2498	2602	2950	1252	2100	2364	1522	1106	898	1898	4506	1378	3418	2832	2822	3026	760	3204	2614	1496	45246	1919	2605.6	2262.3	216.478	0.4274
GH43_13	GH43's subfamily	GH	Glycoside Hydrolases	14	28	0	14	18	16	2	4	8	16	8	2	4	4	0	6	8	16	18	8	194	12	7.4	9.7	1.66875	0.09618
GH43_14	GH43's subfamily	GH	Glycoside Hydrolases	20	30	40	14	26	22	38	16	20	16	62	36	4	34	62	46	12	50	54	16	618	24.2	37.6	30.9	3.84016	0.162
GH43_15	GH43's subfamily	GH	Glycoside Hydrolases	10	26	2	6	14	32	4	28	2	12	8	4	82	6	4	2	14	16	10	78	360	13.6	22.4	18	5.12989	0.7913
GH43_16	GH43's subfamily	GH	Glycoside Hydrolases	1940	1412	6048	858	1342	1530	1104	862	746	1698	3422	1302	2178	2296	4744	2698	700	1972	1796	870	39518	1754	2197.8	1975.9	308.213	0.273
GH43_17	GH43's subfamily	GH	Glycoside Hydrolases	2652	2434	2692	1490	2124	1986	1726	1392	938	1716	4410	1370	2506	2874	3838	4494	946	3616	3164	1816	48184	1915	2903.4	2409.2	238.453	0.0539
GH43_18	GH43's subfamily	GH	Glycoside Hydrolases	564	430	466	404	640	718	414	270	512	642	692	448	904	300	406	204	188	484	524	284	9494	506	443.4	474.7	40.9866	0.02113
GH43_19	GH43's subfamily	GH	Glycoside Hydrolases	922	1042	1106	784	962	954	442	430	480	672	1318	512	1634	356	786	202	274	638	586	424	14524	779.4	673	726.2	82.4632	0.01726
GH43_2	GH43's subfamily	GH	Glycoside Hydrolases	1484	1546	1508	1072	1516	1380	742	416	558	2938	3948	706	2418	1658	2442	798	634	1748	1360	1092	29964	1316	1680.4	1498.2	197.175	0.9698
GH43_20	GH43's subfamily	GH	Glycoside Hydrolases	192	118	126	42	174	260	136	136	96	150	278	108	190	232	174	160	84	168	236	68	3128	143	169.8	156.4	14.1552	0.7337
GH43_22	GH43's subfamily	GH	Glycoside Hydrolases	308	258	516	218	256	388	384	270	132	530	914	722	480	1004	736	890	164	694	698	454	10016	326	675.6	500.8	59.0428	0.007285
GH43_23	GH43's subfamily	GH	Glycoside Hydrolases	8	2	12	12	12	36	4	14	32	30	6	12	12	4	24	18	2	8	94	0	342	16.2	18	17.1	4.65318	0.3075
GH43_24	GH43's subfamily	GH	Glycoside Hydrolases	1620	1764	1612	900	1734	1490	1040	696	734	996	3288	1498	2110	2054	3340	2592	652	2798	1882	1096	33896	1258.6	2131	1694.8	182.226	0.02113
GH43_25	GH43's subfamily	GH	Glycoside Hydrolases	0	0	0	0	0	0	38	18	0	0	0	0	0	0	0	0	0	0	0	0	56	5.6	0	2.8	2.05913	0.1681
GH43_26	GH43's subfamily	GH	Glycoside Hydrolases	1944	1140	1244	666	1108	996	1090	658	622	1100	2478	1244	1264	2158	1958	2514	746	1960	1808	1112	27810	1056.8	1724.2	1390.5	134.143	0.003611
GH43_27	GH43's subfamily	GH	Glycoside Hydrolases	1150	816	1190	508	684	882	640	460	454	1348	780	370	612	822	972	1502	230	818	816	418	15472	813.2	734	773.6	75.0877	0.02113
GH43_28	GH43's subfamily	GH	Glycoside Hydrolases	3114	3534	5766	1726	3106	2108	2278	1484	1354	2146	5896	1698	2956	4082	5104	5300	906	4436	4054	1744	62792	2661.6	3617.6	3139.6	349.263	0.4274
GH43_29	GH43's subfamily	GH	Glycoside Hydrolases	3082	2596	3506	1438	2228	2870	1412	1052	1086	6470	4804	1502	3332	1930	3080	1126	1370	2134	2356	1276	48650	2574	2291	2432.5	308.323	0.3447
GH43_3	GH43's subfamily	GH	Glycoside Hydrolases	848	928	958	438	872	602	558	412	542	410	822	430	432	430	974	210	378	726	388	220	11578	656.8	501	578.9	54.9387	0.009108
GH43_30	GH43's subfamily	GH	Glycoside Hydrolases	14	10	10	6	6	24	6	2	0	6	40	0	18	4	12	0	2	8	6	4	178	8.4	9.4	8.9	2.13972	0.384
GH43_31	GH43's subfamily	GH	Glycoside Hydrolases	272	366	180	230	398	288	164	136	76	132	610	120	454	236	292	114	138	322	296	186	5010	224.2	276.8	250.5	29.8984	0.9698
GH43_32	GH43's subfamily	GH	Glycoside Hydrolases	94	158	162	144	104	144	132	92	96	152	300	248	116	234	294	140	50	140	244	130	3174	127.8	189.6	158.7	15.4846	0.4274
GH43_33	GH43's subfamily	GH	Glycoside Hydrolases	132	184	198	220	148	170	206	120	76	140	532	168	292	382	476	530	64	400	408	126	4972	159.4	337.8	248.6	33.7252	0.01726
GH43_34	GH43's subfamily	GH	Glycoside Hydrolases	1260	1394	1224	830	1188	1176	694	748	722	696	3644	842	1222	936	1240	456	378	1038	888	660	21236	993.2	1130.4	1061.8	150.068	0.07566
GH43_35	GH43's subfamily	GH	Glycoside Hydrolases	6954	6002	8034	3522	4748	5734	4024	2904	2522	4856	13514	4658	8152	8100	10974	12176	2444	9468	9560	4056	132402	4930	8310.2	6620.1	731.511	0.01726
GH43_36	GH43's subfamily	GH	Glycoside Hydrolases	4	0	0	0	2	20	0	0	0	4	24	6	8	26	4	10	0	0	2	4	114	3	8.4	5.7	1.83116	0.06646
GH43_37	GH43's subfamily	GH	Glycoside Hydrolases	216	182	530	204	132	154	74	118	98	80	168	70	66	90	274	36	52	90	102	54	2790	178.8	100.2	139.5	24.9057	0.003611
GH43_4	GH43's subfamily	GH	Glycoside Hydrolases	2686	2318	5552	1506	2414	2628	1390	1136	960	2260	5700	1834	3706	3588	4942	4034	1112	3092	2992	1580	55430	2285	3258	2771.5	322.186	0.2123
GH43_5	GH43's subfamily	GH	Glycoside Hydrolases	966	860	878	556	820	900	308	252	226	384	1762	512	1806	636	912	358	238	740	798	566	14478	615	832.8	723.9	98.2168	0.9698
GH43_6	GH43's subfamily	GH	Glycoside Hydrolases	6	4	26	0	0	0	4	2	0	4	4	32	14	16	6	2	0	0	4	0	124	4.6	7.8	6.2	2.01521	0.7282
GH43_7	GH43's subfamily	GH	Glycoside Hydrolases	1948	1580	1450	1244	1466	1620	670	436	494	756	2770	670	2002	1244	1324	576	514	1480	1588	650	24482	1166.4	1281.8	1224.1	139.187	0.6232
GH43_8	GH43's subfamily	GH	Glycoside Hydrolases	14	32	30	12	40	56	30	16	8	20	178	26	94	70	52	14	14	38	42	28	814	25.8	55.6	40.7	8.68668	0.08897
GH43_9	GH43's subfamily	GH	Glycoside Hydrolases	634	536	554	352	506	284	210	162	158	202	916	328	648	596	442	290	268	662	616	310	8674	359.8	507.6	433.7	46.3911	0.4274
GH44	endoglucanase (EC 3.2.1.4); xyloglucanase (EC 3.2.1.151)	GH	Glycoside Hydrolases	82	96	26	8	88	98	36	2	30	188	22	14	42	18	76	50	96	38	30	36	1076	65.4	42.2	53.8	9.94501	0.3075
GH45	endoglucanase (EC 3.2.1.4); xyloglucan-specific endo-beta-1,4-glucanase / endo-xyloglucanase (EC 3.2.1.151); endo-beta-1,4-mannanase (EC 3.2.1.78)	GH	Glycoside Hydrolases	138	178	8212	250	494	196	146	148	134	108	444	218	6	394	2624	8	96	114	42	62	14012	1000.4	400.8	700.6	414.862	0.2123
GH46	chitosanase (EC 3.2.1.132)	GH	Glycoside Hydrolases	36	40	30	14	10	20	28	14	12	12	24	4	28	26	14	22	40	52	44	22	492	21.6	27.6	24.6	2.86209	0.9097
GH47	alpha-mannosidase (EC 3.2.1.113)	GH	Glycoside Hydrolases	30	40	42	34	12	24	16	8	10	40	76	30	32	56	22	6	66	88	20	16	668	25.6	41.2	33.4	5.11983	0.4274
GH48	reducing end-acting cellobiohydrolase (EC 3.2.1.176); endo-beta-1,4-glucanase (EC 3.2.1.4); chitinase (EC 3.2.1.14)	GH	Glycoside Hydrolases	202	94	14	12	90	30	14	6	8	236	368	136	180	152	110	96	116	212	114	28	2218	70.6	151.2	110.9	21.2699	0.04515
GH49	dextranase (EC 3.2.1.11); isopullulanase (EC 3.2.1.57); dextran 1,6-alpha-isomaltotriosidase (EC 3.2.1.95); sulfated arabinan endo-1,4-beta-L-arabinanase (EC 3.2.1.-)	GH	Glycoside Hydrolases	66	62	36	132	132	50	92	70	56	68	74	22	42	68	28	24	16	78	60	54	1230	76.4	46.6	61.5	7.05001	0.005795
GH5	endo-beta-1,4-glucanase / cellulase (EC 3.2.1.4); endo-beta-1,4-xylanase (EC 3.2.1.8); beta-glucosidase (EC 3.2.1.21); beta-mannosidase (EC 3.2.1.25); beta-glucosylceramidase (EC 3.2.1.45); glucan beta-1,3-glucosidase (EC 3.2.1.58); licheninase (EC 3.2.1.73); exo-beta-1,4-glucanase / cellodextrinase (EC 3.2.1.74); glucan endo-1,6-beta-glucosidase (EC 3.2.1.75); mannan endo-beta-1,4-mannosidase (E…	GH	Glycoside Hydrolases	2690	4116	3098	1600	4712	2968	3932	2782	2420	3306	4854	3346	3018	3930	2954	2964	1364	3384	2654	2780	62872	3162.4	3124.8	3143.6	195.977	0.1212
GH50	beta-agarase (EC 3.2.1.81).	GH	Glycoside Hydrolases	3918	5738	2144	1828	6590	3256	4278	3558	3160	4536	4010	2664	1444	4264	2182	2472	1032	3426	1922	2536	64958	3900.6	2595.2	3247.9	316.358	0.004586
GH51	endoglucanase (EC 3.2.1.4); endo-beta-1,4-xylanase (EC 3.2.1.8); beta-xylosidase (EC 3.2.1.37); alpha-L-arabinofuranosidase (EC 3.2.1.55); lichenase / endo-beta-1,3-1,4-glucanase (EC 3.2.1.73)	GH	Glycoside Hydrolases	17294	16274	16768	9596	13858	15374	11106	7902	7692	13396	26502	9964	19162	17860	17708	21616	6290	18072	17640	10852	294926	12926	16566.6	14746.3	1152.38	0.6776
GH52	beta-xylosidase (EC 3.2.1.37).	GH	Glycoside Hydrolases	4	0	0	0	0	0	0	0	0	0	0	0	0	4	4	6	0	8	0	0	26	0.4	2.2	1.3	0.548203	0.1497
GH53	endo-beta-1,4-galactanase (EC 3.2.1.89).	GH	Glycoside Hydrolases	8234	7816	7812	7522	5902	7610	4424	4164	2496	5442	14270	4390	10160	7946	9114	8848	2656	8066	9284	4574	140730	6142.2	7930.8	7036.5	631.627	0.7913
GH54	alpha-L-arabinofuranosidase (EC 3.2.1.55); beta-xylosidase (EC 3.2.1.37).	GH	Glycoside Hydrolases	832	652	874	554	616	416	224	154	176	302	1360	268	608	776	798	456	148	516	930	448	11108	480	630.8	555.4	69.9453	0.7913
GH55	exo-beta-1,3-glucanase (EC 3.2.1.58); endo-beta-1,3-glucanase (EC 3.2.1.39)	GH	Glycoside Hydrolases	1682	2052	1618	2778	2152	1854	2008	1480	1902	1818	1974	1440	1288	1450	1660	1178	1446	1802	1412	830	33824	1934.4	1448	1691.2	92.9242	0.004586
GH56	hyaluronidase (EC 3.2.1.35); chondroitin hydrolase (EC 3.2.1.-)	GH	Glycoside Hydrolases	0	0	0	0	0	0	2	0	0	2	0	0	0	0	0	0	0	0	0	0	4	0.4	0	0.2	0.137649	0.1681
GH57	alpha-amylase (EC 3.2.1.1); alpha-galactosidase (EC 3.2.1.22); amylopullulanase (EC 3.2.1.41); cyclomaltodextrinase (EC 3.2.1.54); branching enzyme (EC 2.4.1.18); 4-alpha-glucanotransferase (EC 2.4.1.25)	GH	Glycoside Hydrolases	3152	2166	2188	3810	2380	2432	2076	2478	1170	1996	4338	1386	3798	1922	1508	1072	1014	2284	2768	2348	46286	2384.8	2243.8	2314.3	204.513	0.06402
GH59	beta-galactosidase (EC 3.2.1.23); galactocerebrosidase (EC 3.2.1.46)	GH	Glycoside Hydrolases	210	230	116	92	176	304	122	102	106	392	510	138	500	322	250	80	148	454	204	270	4726	185	287.6	236.3	30.7798	0.2123
GH5_1	GH5's subfamily	GH	Glycoside Hydrolases	978	712	1884	232	782	678	410	318	334	1006	1128	446	606	728	1854	592	334	992	574	402	14990	733.4	765.6	749.5	103.093	0.5708
GH5_10	GH5's subfamily	GH	Glycoside Hydrolases	72	74	778	40	112	120	74	36	66	114	110	10	0	108	342	8	32	38	14	50	2198	148.6	71.2	109.9	38.8353	0.02575
GH5_12	GH5's subfamily	GH	Glycoside Hydrolases	2	0	4	0	4	2	0	0	0	8	4	0	0	0	0	2	0	0	2	0	28	2	0.8	1.4	0.483409	0.2006
GH5_13	GH5's subfamily	GH	Glycoside Hydrolases	1568	1708	814	660	1572	954	1092	814	806	970	1394	726	782	1294	1010	976	372	1090	1086	766	20454	1095.8	949.6	1022.7	76.1622	0.005795
GH5_14	GH5's subfamily	GH	Glycoside Hydrolases	12	20	26	2	4	34	8	12	2	4	26	2	2	4	18	12	0	8	14	4	214	12.4	9	10.7	2.16321	0.1859
GH5_15	GH5's subfamily	GH	Glycoside Hydrolases	6	0	0	0	2	0	0	8	0	22	0	0	0	0	4	10	0	2	0	0	54	3.8	1.6	2.7	1.21634	0.5059
GH5_16	GH5's subfamily	GH	Glycoside Hydrolases	20	2	4	8	14	4	8	2	4	34	38	12	0	0	16	16	6	14	14	10	226	10	12.6	11.3	2.3	0.623
GH5_18	GH5's subfamily	GH	Glycoside Hydrolases	20	4	2	2	4	2	2	0	0	0	20	2	16	30	6	26	4	18	18	10	186	3.6	15	9.3	2.14856	0.00356
GH5_19	GH5's subfamily	GH	Glycoside Hydrolases	470	670	208	228	848	426	562	432	348	578	396	330	120	456	356	294	56	348	286	384	7796	477	302.6	389.8	41.0109	0.005795
GH5_2	GH5's subfamily	GH	Glycoside Hydrolases	3172	2546	3358	1594	2242	2488	2044	1630	1620	3054	6202	2414	3622	4054	3666	5008	1200	4152	4294	1884	60244	2374.8	3649.6	3012.2	289.869	0.03121
GH5_21	GH5's subfamily	GH	Glycoside Hydrolases	470	452	256	472	368	900	174	190	238	374	474	186	748	164	300	82	82	340	324	202	6796	389.4	290.2	339.8	46.5398	0.06402
GH5_22	GH5's subfamily	GH	Glycoside Hydrolases	38	62	42	36	34	28	22	50	20	30	114	54	68	98	110	138	18	104	90	38	1194	36.2	83.2	59.7	8.15285	0.005795
GH5_24	GH5's subfamily	GH	Glycoside Hydrolases	0	0	0	6	2	10	0	0	0	0	0	0	0	0	0	0	0	0	0	0	18	1.8	0	0.9	0.57078	0.07787
GH5_25	GH5's subfamily	GH	Glycoside Hydrolases	78	62	90	38	162	70	54	74	124	108	146	80	76	54	54	48	20	60	22	62	1482	86	62.2	74.1	8.30152	0.03121
GH5_26	GH5's subfamily	GH	Glycoside Hydrolases	142	262	338	270	302	186	122	222	58	160	526	194	454	444	166	86	178	478	306	244	5138	206.2	307.6	256.9	29.9468	0.2413
GH5_27	GH5's subfamily	GH	Glycoside Hydrolases	102	506	1340	106	642	118	150	126	546	168	138	56	18	66	644	30	60	70	4	62	4952	380.4	114.8	247.6	74.212	0.001706
GH5_28	GH5's subfamily	GH	Glycoside Hydrolases	118	160	94	44	122	82	88	174	16	110	220	144	316	156	70	168	42	88	140	236	2588	100.8	158	129.4	16.1122	0.3447
GH5_29	GH5's subfamily	GH	Glycoside Hydrolases	10	0	2	0	0	2	2	6	4	4	0	0	6	12	4	2	0	0	0	10	64	3	3.4	3.2	0.851006	0.6394
GH5_31	GH5's subfamily	GH	Glycoside Hydrolases	0	4	0	0	0	0	0	12	0	0	2	0	0	12	0	0	0	0	0	0	30	1.6	1.4	1.5	0.831929	0.9569
GH5_33	GH5's subfamily	GH	Glycoside Hydrolases	0	0	0	4	0	0	0	0	8	0	0	0	0	0	0	0	0	0	0	0	12	1.2	0	0.6	0.437697	0.1681
GH5_34	GH5's subfamily	GH	Glycoside Hydrolases	52	78	18	22	34	26	36	22	34	40	8	4	2	18	28	14	10	26	8	26	506	36.2	14.4	25.3	3.99546	0.001706
GH5_35	GH5's subfamily	GH	Glycoside Hydrolases	72	74	112	140	98	102	138	50	50	44	252	92	130	144	202	262	66	134	128	72	2362	88	148.2	118.1	13.8385	0.04515
GH5_36	GH5's subfamily	GH	Glycoside Hydrolases	858	1376	562	364	1344	966	882	722	758	786	828	390	522	578	392	474	218	780	570	614	13984	861.8	536.6	699.2	67.1161	0.001008
GH5_37	GH5's subfamily	GH	Glycoside Hydrolases	3666	3694	4824	1656	2818	3034	3242	2312	1784	3254	7108	2704	3384	5238	5272	7674	1488	5078	5158	2454	75842	3028.4	4555.8	3792.1	384.935	0.1212
GH5_38	GH5's subfamily	GH	Glycoside Hydrolases	582	398	278	190	510	1036	270	200	154	306	1066	312	1406	248	340	202	218	424	508	432	9080	392.4	515.6	454	75.2587	0.6776
GH5_39	GH5's subfamily	GH	Glycoside Hydrolases	124	148	90	68	294	142	256	154	84	230	180	222	60	168	52	142	24	82	60	132	2712	159	112.2	135.6	16.4449	0.04515
GH5_4	GH5's subfamily	GH	Glycoside Hydrolases	5248	5348	37090	4644	5720	4972	3650	2916	2196	5034	13188	4852	7616	7310	14368	6408	2886	6488	6358	3832	150124	7681.8	7330.6	7506.2	1699.75	0.3447
GH5_40	GH5's subfamily	GH	Glycoside Hydrolases	50	72	32	24	100	64	134	78	68	52	44	50	20	36	32	24	12	32	28	46	998	67.4	32.4	49.9	6.63876	0.002202
GH5_41	GH5's subfamily	GH	Glycoside Hydrolases	20	20	0	160	6	36	4	2	4	4	154	120	142	198	162	136	32	102	110	112	1524	25.6	126.8	76.2	15.3855	0.002827
GH5_42	GH5's subfamily	GH	Glycoside Hydrolases	82	106	74	22	36	22	36	62	14	36	138	62	54	50	98	56	24	122	68	42	1204	49	71.4	60.2	7.73631	0.273
GH5_44	GH5's subfamily	GH	Glycoside Hydrolases	1722	1456	1930	528	884	854	1124	584	690	826	3680	1222	1620	2630	3298	3128	660	2602	2952	1236	33626	1059.8	2302.8	1681.3	226.607	0.002827
GH5_45	GH5's subfamily	GH	Glycoside Hydrolases	44	46	54	28	30	30	30	16	30	28	70	78	84	90	58	122	24	90	12	30	994	33.6	65.8	49.7	6.70785	0.03764
GH5_46	GH5's subfamily	GH	Glycoside Hydrolases	1162	1210	1098	432	1114	982	742	516	456	976	2012	664	1768	1408	1600	2048	410	1602	1484	836	22520	868.8	1383.2	1126	114.926	0.03764
GH5_47	GH5's subfamily	GH	Glycoside Hydrolases	12	22	10	0	0	8	6	2	2	8	8	2	0	20	6	28	8	4	8	14	168	7	9.8	8.4	1.71434	0.6771
GH5_48	GH5's subfamily	GH	Glycoside Hydrolases	350	668	334	198	860	378	720	674	296	690	552	704	246	860	292	542	106	438	196	416	9520	516.8	435.2	476	51.3209	0.1041
GH5_49	GH5's subfamily	GH	Glycoside Hydrolases	8	2	0	60	2	6	10	0	10	4	12	4	6	12	12	10	16	40	12	0	226	10.2	12.4	11.3	3.2258	0.344
GH5_5	GH5's subfamily	GH	Glycoside Hydrolases	0	2	4	2	10	8	4	4	22	22	2	4	0	0	2	4	2	0	6	18	116	7.8	3.8	5.8	1.5553	0.1111
GH5_51	GH5's subfamily	GH	Glycoside Hydrolases	0	4	0	0	10	0	0	4	2	0	0	2	0	0	0	0	16	2	4	4	48	2	2.8	2.4	0.913063	0.9012
GH5_52	GH5's subfamily	GH	Glycoside Hydrolases	42	26	4	6	8	10	2	2	6	0	0	0	2	0	8	0	0	0	0	0	116	10.6	1	5.8	2.34812	0.001329
GH5_54	GH5's subfamily			288	610	480	410	506	216	260	336	602	338	480	106	228	230	674	412	144	284	218	246	7068	404.6	302.2	353.4	36.111	0.01133
GH5_55	GH5's subfamily			20	42	34	6	24	24	12	14	16	6	0	12	16	16	2	4	8	16	0	4	276	19.8	7.8	13.8	2.48321	0.005777
GH5_56	GH5's subfamily			18	38	42	18	30	12	16	8	2	10	62	24	18	30	42	42	22	22	52	20	528	19.4	33.4	26.4	3.49014	0.06402
GH5_7	GH5's subfamily	GH	Glycoside Hydrolases	1232	1146	1054	832	1316	1368	548	524	448	694	2624	692	2418	1222	944	380	500	1362	1214	898	21416	916.2	1225.4	1070.8	132.661	0.6776
GH5_8	GH5's subfamily	GH	Glycoside Hydrolases	50	66	976	36	72	78	22	54	36	52	352	50	40	122	634	28	76	90	16	56	2906	144.2	146.4	145.3	54.2909	0.8501
GH5_9	GH5's subfamily	GH	Glycoside Hydrolases	4	2	0	0	0	0	0	2	0	2	0	0	0	0	0	0	10	10	0	0	30	1	2	1.5	0.693959	0.6082
GH6	endoglucanase (EC 3.2.1.4); cellobiohydrolase (EC 3.2.1.91)	GH	Glycoside Hydrolases	38	16	4	0	0	0	8	0	0	4	26	0	0	2	0	0	0	0	0	0	98	7	2.8	4.9	2.29175	0.1433
GH62	alpha-L-arabinofuranosidase (EC 3.2.1.55)	GH	Glycoside Hydrolases	0	0	2	0	0	18	0	2	0	0	0	0	6	0	0	0	4	0	0	2	34	2.2	1.2	1.7	0.932173	1
GH63	processing alpha-glucosidase (EC 3.2.1.106); alpha-1,3-glucosidase (EC 3.2.1.84); alpha-glucosidase (EC 3.2.1.20); mannosylglycerate alpha-mannosidase / mannosylglycerate hydrolase (EC 3.2.1.170); glucosylglycerate hydrolase (EC 3.2.1.208)	GH	Glycoside Hydrolases	2198	2336	2328	1010	2272	1532	1834	1154	1082	1616	3124	1034	1434	2404	2178	2718	854	2168	1754	1562	36592	1736.2	1923	1829.6	140.551	0.273
GH64	beta-1,3-glucanase (EC 3.2.1.39)	GH	Glycoside Hydrolases	188	308	1070	142	206	130	88	128	220	64	120	34	74	84	384	10	22	34	12	26	3344	254.4	80	167.2	52.5712	0.001706
GH65	alpha,alpha-trehalase (EC 3.2.1.28); maltose phosphorylase (EC 2.4.1.8); trehalose phosphorylase (EC 2.4.1.64); kojibiose phosphorylase (EC 2.4.1.230); trehalose-6-phosphate phosphorylase (EC 2.4.1.216); nigerose phosphorylase (EC 2.4.1.279); 3-O-alpha-glucopyranosyl-L-rhamnose phosphorylase (EC 2.4.1.282); 2-O-alpha-glucopyranosylglycerol: phosphate beta-glucosyltransferase (EC 2.4.1.-); alpha-g…	GH	Glycoside Hydrolases	2998	2970	4474	1738	2092	2030	2460	1320	1328	1994	5024	1554	2164	4212	4936	5462	1020	3776	3906	1504	56962	2340.4	3355.8	2848.1	315.136	0.6232
GH66	cycloisomaltooligosaccharide glucanotransferase (EC 2.4.1.248); dextranase (EC 3.2.1.11).	GH	Glycoside Hydrolases	548	424	444	394	358	402	414	290	180	280	888	342	304	404	394	618	248	972	524	254	8682	373.4	494.8	434.1	44.8195	0.9698
GH67	alpha-glucuronidase (EC 3.2.1.139); xylan alpha-1,2-glucuronidase (EC 3.2.1.131)	GH	Glycoside Hydrolases	5052	4042	4902	2690	3570	4566	2686	1918	1776	3606	6740	2406	5234	4718	5198	6560	1510	4598	4860	2394	79026	3480.8	4421.8	3951.3	344.929	0.8501
GH68	levansucrase (EC 2.4.1.10); beta-fructofuranosidase (EC 3.2.1.26); inulosucrase (EC 2.4.1.9).	GH	Glycoside Hydrolases	16	0	16	0	0	0	0	0	0	2	0	0	0	0	0	0	0	0	0	0	34	3.4	0	1.7	1.09808	0.07787
GH70	dextransucrase (EC 2.4.1.5); alternansucrase (EC 2.4.1.140); reuteransucrase (EC 2.4.1.-); alpha-4,6-glucanotransferase (EC 2.4.1.-); alpha-1,2-branched dextransucrase (EC 2.4.1.-); alpha-4,3-glucanotransferase (EC 2.4.1.-)	GH	Glycoside Hydrolases	36	46	56	18	48	40	54	22	12	62	92	14	12	72	48	66	8	102	56	22	886	39.4	49.2	44.3	5.99346	0.8501
GH71	alpha-1,3-glucanase (EC 3.2.1.59).	GH	Glycoside Hydrolases	50	66	16	2	42	26	20	66	48	52	128	54	6	20	8	42	18	24	22	12	722	38.8	33.4	36.1	6.559	0.2413
GH72	beta-1,3-glucanosyltransglycosylase (EC 2.4.1.-)	GH	Glycoside Hydrolases	68	24	28	12	12	26	18	20	20	6	30	22	0	14	22	44	64	84	54	14	582	23.4	34.8	29.1	4.98308	0.7913
GH73	lysozyme (EC 3.2.1.17); mannosyl-glycoprotein endo-beta-N-acetylglucosaminidase (EC 3.2.1.96); peptidoglycan hydrolase with endo-beta-N-acetylglucosaminidase specificity (EC 3.2.1.-)	GH	Glycoside Hydrolases	9118	7494	7356	22190	11564	13430	14236	12140	17368	11640	14376	14160	11236	7820	5978	6650	22728	12578	14250	7494	243806	12653.6	11727	12190.3	1055.73	0.2123
GH74	endoglucanase (EC 3.2.1.4); oligoxyloglucan reducing end-specific cellobiohydrolase (EC 3.2.1.150); xyloglucanase (EC 3.2.1.151)	GH	Glycoside Hydrolases	1726	1898	2636	1240	2706	1648	1766	1838	1116	1810	2668	1530	1544	1758	2064	1252	1294	2038	1274	2186	35992	1838.4	1760.8	1799.6	106.919	0.0539
GH75	chitosanase (EC 3.2.1.132)	GH	Glycoside Hydrolases	0	0	0	0	16	4	0	0	0	4	0	0	0	2	0	0	0	0	0	0	26	2.4	0.2	1.3	0.824302	0.2343
GH76	alpha-1,6-mannanase (EC 3.2.1.101); alpha-glucosidase (EC 3.2.1.20)	GH	Glycoside Hydrolases	2470	2882	2960	1308	2964	2218	1548	1268	1188	1618	4676	1262	3094	2304	2766	1932	670	2432	2400	1264	43224	2042.4	2280	2161.2	209.292	0.3847
GH77	amylomaltase or 4-alpha-glucanotransferase (EC 2.4.1.25)	GH	Glycoside Hydrolases	27046	26118	28770	16276	18916	20700	18470	14994	10524	19344	39948	18400	21938	23480	27616	32122	7460	24512	25398	14468	436500	20115.8	23534.2	21825	1693.01	0.3447
GH78	alpha-L-rhamnosidase (EC 3.2.1.40); rhamnogalacturonan alpha-L-rhamnohydrolase (EC 3.2.1.174); L-Rhap-alpha-1,3-D-Apif -specific alpha-1,3-L-rhamnosidase (EC 3.2.1.-)	GH	Glycoside Hydrolases	35856	37408	38492	17604	34354	27080	28796	20670	17446	26752	70244	24828	37666	49034	54374	50972	16542	52460	47674	29230	717482	28445.8	43302.4	35874.1	3248	0.01402
GH79	beta-glucuronidase (EC 3.2.1.31); hyaluronoglucuronidase (EC 3.2.1.36); heparanase (EC 3.2.1.166); baicalin beta-glucuronidase (EC 3.2.1.167); beta-4-O-methyl-glucuronidase (EC 3.2.1.-)	GH	Glycoside Hydrolases	76	154	104	22	34	74	114	46	42	80	184	56	120	200	192	160	50	164	102	74	2048	74.6	130.2	102.4	12.5778	0.0539
GH8	chitosanase (EC 3.2.1.132); cellulase (EC 3.2.1.4); licheninase (EC 3.2.1.73); endo-1,4-beta-xylanase (EC 3.2.1.8); reducing-end-xylose releasing exo-oligoxylanase (EC 3.2.1.156)	GH	Glycoside Hydrolases	2420	1896	2292	944	1666	2246	1296	1082	1066	1798	3222	960	2604	2108	1996	2596	794	2036	2310	1196	36528	1670.6	1982.2	1826.4	151.426	0.6232
GH81	endo-beta-1,3-glucanase (EC 3.2.1.39)	GH	Glycoside Hydrolases	330	376	166	318	418	344	220	242	290	218	152	44	156	88	142	46	14	166	68	82	3880	292.2	95.8	194	26.969	0.0002461
GH82	Iota;-carrageenase (EC 3.2.1.157)	GH	Glycoside Hydrolases	204	140	128	154	238	258	96	116	124	182	234	62	262	158	98	134	74	136	126	184	3108	164	146.8	155.4	13.1974	0.06402
GH83	neuraminidase (EC 3.2.1.18)	GH	Glycoside Hydrolases	0	0	2	0	0	4	2	0	10	8	0	6	26	2	10	4	0	0	30	0	104	2.6	7.8	5.2	1.90512	0.5005
GH84	N-acetyl beta-glucosaminidase (EC 3.2.1.52); hyaluronidase (EC 3.2.1.35); [protein]-3-O-(GlcNAc)-L-Ser/Thr beta-N-acetylglucosaminidase (EC 3.2.1.169)	GH	Glycoside Hydrolases	616	1230	788	474	1130	814	1514	1112	714	1080	748	328	674	712	596	264	374	1172	304	678	15322	947.2	585	766.1	77.1704	0.004586
GH85	endo-beta-N-acetylglucosaminidase (EC 3.2.1.96)	GH	Glycoside Hydrolases	70	20	36	10	52	56	74	26	22	24	46	10	34	54	36	28	26	100	32	14	770	39	38	38.5	5.22318	0.3075
GH86	beta-agarase (EC 3.2.1.81); beta-porphyranase (EC 3.2.1.178)	GH	Glycoside Hydrolases	0	2	0	20	18	0	4	0	0	6	2	6	0	0	0	4	2	6	4	4	78	5	2.8	3.9	1.26053	0.8759
GH87	mycodextranase (EC 3.2.1.61); alpha-1,3-glucanase (EC 3.2.1.59)	GH	Glycoside Hydrolases	534	924	846	612	854	418	500	556	932	460	776	406	322	878	1402	676	372	520	674	394	13056	663.6	642	652.8	59.2073	0.08897
GH88	d-4,5-unsaturated beta-glucuronyl hydrolase (EC 3.2.1.-)	GH	Glycoside Hydrolases	2978	3098	3720	1934	3034	2666	2028	1616	1160	2604	5518	1832	2996	4582	3794	4552	1458	4076	3766	2074	59486	2483.8	3464.8	2974.3	263.545	0.1859
GH89	alpha-N-acetylglucosaminidase (EC 3.2.1.50)	GH	Glycoside Hydrolases	4660	4656	3342	1898	5204	3486	3704	2878	2102	2368	5596	1736	4538	3428	3036	1450	1404	3856	2944	3146	65432	3429.8	3113.4	3271.6	275.097	0.03764
GH9	endoglucanase (EC 3.2.1.4); endo-beta-1,3(4)-glucanase / lichenase-laminarinase (EC 3.2.1.6); beta-glucosidase (EC 3.2.1.21); lichenase / endo-beta-1,3-1,4-glucanase (EC 3.2.1.73); exo-beta-1,4-glucanase / cellodextrinase (EC 3.2.1.74); cellobiohydrolase (EC 3.2.1.91); xyloglucan-specific endo-beta-1,4-glucanase / endo-xyloglucanase (EC 3.2.1.151); exo-beta-glucosaminidase (EC 3.2.1.165)	GH	Glycoside Hydrolases	9670	8876	19212	4666	8828	7492	5094	3718	3426	7924	17632	5018	9416	9856	14218	9220	3336	9780	9158	4762	171302	7890.6	9239.6	8565.1	982.293	1
GH90	endorhamnosidase (EC 3.2.1.-)	GH	Glycoside Hydrolases	0	0	6	0	0	0	0	26	6	0	0	0	0	0	0	0	0	0	0	0	38	3.8	0	1.9	1.33357	0.07787
GH91	inulin lyase [DFA-I-forming] (EC 4.2.2.17); inulin lyase [DFA-III-forming] (EC 4.2.2.18); difructofuranose 1,2':2,3' dianhydride hydrolase [DFA-IIIase] (EC 3.2.1.-)	GH	Glycoside Hydrolases	162	176	148	118	50	90	142	246	140	132	764	544	238	380	162	304	246	306	218	374	4940	140.4	353.6	247	37.7687	0.007285
GH92	mannosyl-oligosaccharide alpha-1,2-mannosidase (EC 3.2.1.113); mannosyl-oligosaccharide alpha-1,3-mannosidase (EC 3.2.1.-); mannosyl-oligosaccharide alpha-1,6-mannosidase (EC 3.2.1.-); alpha-mannosidase (EC 3.2.1.24); alpha-1,2-mannosidase (EC 3.2.1.-); alpha-1,3-mannosidase (EC 3.2.1.-); alpha-1,4-mannosidase (EC 3.2.1.-); mannosyl-1-phosphodiester alpha-1,P-mannosidase (EC 3.2.1.-)	GH	Glycoside Hydrolases	12670	15358	12090	8552	16532	11888	9098	7820	4842	8372	25156	6298	16356	13230	11052	5490	5180	15142	13378	10534	229038	10722.2	12181.6	11451.9	1098.15	0.6776
GH93	exo-alpha-L-1,5-arabinanase (EC 3.2.1.-)	GH	Glycoside Hydrolases	3236	1324	1648	434	780	714	596	830	572	938	656	290	408	454	1056	240	300	532	286	444	15738	1107.2	466.6	786.9	152.4	0.0007685
GH94	cellobiose phosphorylase (EC 2.4.1.20); laminaribiose phosphorylase (EC 2.4.1.31); cellodextrin phosphorylase (EC 2.4.1.49); chitobiose phosphorylase (EC 2.4.1.-); cyclic beta-1,2-glucan synthase (EC 2.4.1.-); cellobionic acid phosphorylase (EC 2.4.1.321); beta-1,2-oligoglucan phosphorylase (EC 2.4.1.-)	GH	Glycoside Hydrolases	29896	27884	35902	14076	21836	24828	21482	16118	11864	23698	48696	15870	27342	33468	41090	49504	9008	34802	34770	17956	540090	22758.4	31250.6	27004.5	2587.39	0.3847
GH95	alpha-L-fucosidase (EC 3.2.1.51); alpha-1,2-L-fucosidase (EC 3.2.1.63); alpha-L-galactosidase (EC 3.2.1.-)	GH	Glycoside Hydrolases	13770	13002	11854	7272	13056	12682	8506	6450	5732	11502	19200	6832	14984	13084	11884	8794	5748	13252	12140	10010	219754	10382.6	11592.8	10987.7	784.216	0.7337
GH96	alpha-agarase (EC 3.2.1.158)	GH	Glycoside Hydrolases	0	0	20	0	14	8	0	10	0	50	30	6	16	6	2	34	6	46	10	0	258	10.2	15.6	12.9	3.46858	0.3994
GH97	glucoamylase (EC 3.2.1.3); alpha-glucosidase (EC 3.2.1.20); alpha-galactosidase (EC 3.2.1.22)	GH	Glycoside Hydrolases	20530	18532	14546	10334	19210	18450	11688	10678	7112	15366	28814	7672	24000	13702	12432	6230	6508	16846	15734	13180	291564	14644.6	14511.8	14578.2	1331	0.07566
GH98	blood-group endo-beta-1,4-galactosidase (EC 3.2.1.102); blood group A- and B-cleaving endo-beta-1,4-galactosidase (EC 3.2.1.-); endo-beta-1,4-xylanase (EC 3.2.1.8); endo-beta-1,4-xylanase (EC 3.2.1.8)	GH	Glycoside Hydrolases	504	406	126	66	288	866	150	132	106	262	704	262	784	334	254	116	100	376	478	210	6524	290.6	361.8	326.2	52.7173	0.6232
GH99	glycoprotein endo-alpha-1,2-mannosidase (EC 3.2.1.130); mannan endo-1,2-alpha-mannanase (3.2.1.-)	GH	Glycoside Hydrolases	2642	3224	3348	3158	3074	1948	3056	1620	1820	2144	4076	1718	2390	2474	2390	1084	1598	3232	2548	2098	49642	2603.4	2360.8	2482.1	167.296	0.01133
GT1	UDP-glucuronosyltransferase (EC 2.4.1.17); zeatin O-beta-xylosyltransferase (EC 2.4.2.40); 2-hydroxyacylsphingosine 1-beta-galactosyltransferase (EC 2.4.1.45); N-acylsphingosine galactosyltransferase (EC 2.4.1.47); flavonol 3-O-glucosyltransferase (EC 2.4.1.91); anthocyanidin 3-O-glucosyltransferase (EC 2.4.1.115); sinapate 1-glucosyltransferase (EC 2.4.1.120); indole-3-acetate beta-glucosyltrans…	GT	Glycosyl Transferases	5956	5924	7012	2244	4484	4554	5402	4442	2912	5126	9344	5138	5668	8968	7394	11468	3058	8924	7794	4598	120410	4805.6	7235.4	6020.5	532.326	0.03764
GT10	galactoside alpha-1,3/1,4-L-fucosyltransferase (EC 2.4.1.65); galactoside alpha-1,3-L-fucosyltransferase (EC 2.4.1.152); glycoprotein alpha-1,3-L-fucosyltransferase (EC 2.4.1.214)	GT	Glycosyl Transferases	586	1478	4714	1712	2670	1250	1804	2570	2398	1270	1694	5758	2376	1160	960	510	10184	2832	2720	1218	49864	2045.2	2941.2	2493.2	497.59	0.6232
GT101	glucosyltransferase (EC 2.4.1.-)	GT	Glycosyl Transferases	76	226	564	158	548	130	286	384	600	310	358	116	218	176	148	124	104	196	176	246	5144	328.2	186.2	257.2	35.4503	0.02113
GT102	dTDP-beta-L-Rhap : O-antigen-polysaccharide alpha-1,3-L-rhamnosyltransferase (EC 2.4.1.289)	GT	Glycosyl Transferases	184	108	196	364	162	252	342	96	432	234	80	70	24	58	18	10	140	72	38	12	2892	237	52.2	144.6	27.9846	0.0007685
GT103	UDP-GlcpNAc: O-antigen-polysaccharide beta-1,4-N-acetylglucosaminyltransferase (EC 2.4.1.56)	GT	Glycosyl Transferases	16	14	12	20	18	22	8	30	20	54	24	36	24	16	20	10	232	36	26	40	678	21.4	46.4	33.9	10.7238	0.7337
GT104	dTDP-beta-L-Rhap : arginine alpha-L-rhamnosyltransferase (EC 2.4.1.-)	GT	Glycosyl Transferases	34	8	12	4	6	10	0	12	0	4	12	26	6	8	20	14	8	0	6	62	252	9	16.2	12.6	3.22849	0.384
GT107	CMP-beta-KDO: beta-2,4-KDO transferase (EC 2.4.99.-); CMP-beta-KDO: beta-2,7-KDO transferase (EC 2.4.99.-)			110	106	40	308	186	110	110	82	62	142	60	30	72	34	38	22	24	54	84	30	1704	125.6	44.8	85.2	15.2491	0.001008
GT11	GDP-L-Fuc: galactoside alpha-1,2-L-fucosyltransferase (EC 2.4.1.69); GDP-L-Fuc: beta-LacNac alpha-1,3-L-fucosyltransferase (EC 2.4.1.-)	GT	Glycosyl Transferases	1130	1322	786	1804	1754	2002	1968	1926	1622	1668	2618	2606	3030	1576	910	874	3672	1982	1750	1354	36354	1598.2	2037.2	1817.7	163.077	0.8501
GT12	[N-acetylneuraminyl]-galactosylglucosylceramide N-acetylgalactosaminyltransferase (EC 2.4.1.92).	GT	Glycosyl Transferases	58	78	48	596	156	164	192	186	176	200	210	116	164	114	52	62	266	112	158	72	3180	185.4	132.6	159	26.7769	0.1859
GT13	alpha-1,3-mannosyl-glycoprotein beta-1,2-N-acetylglucosaminyltransferase (EC 2.4.1.101)	GT	Glycosyl Transferases	378	282	268	546	308	808	268	240	176	228	694	522	1180	256	312	214	196	550	1134	560	9120	350.2	561.8	456	66.6769	0.3847
GT14	beta-1,3-galactosyl-O-glycosyl-glycoprotein beta-1,6-N-acetylglucosaminyltransferase (EC 2.4.1.102); N-acetyllactosaminide beta-1,6-N-acetylglucosaminyltransferase (EC 2.4.1.150); protein O-beta-xylosyltransferase (EC 2.4.2.26); UDP-GlcA:arabinogalactan beta-glucuronosyltransferase (EC 2.4.1.-)	GT	Glycosyl Transferases	1038	578	928	466	598	812	448	556	480	802	964	1778	1068	1322	656	860	782	1002	1670	926	17734	670.6	1102.8	886.7	82.3384	0.08897
GT15	glycolipid 2-alpha-mannosyltransferase (EC 2.4.1.131); GDP-Man: alpha-1,2-mannosyltransferase (EC 2.4.1.-).	GT	Glycosyl Transferases	0	0	0	124	18	2	8	0	32	6	0	4	0	0	0	0	0	2	2	0	198	19	0.8	9.9	6.26011	0.06263
GT16	alpha-1,6-mannosyl-glycoprotein beta-1,2-N-acetylglucosaminyltransferase (EC 2.4.1.143).	GT	Glycosyl Transferases	0	0	0	0	0	0	0	0	0	0	22	16	0	0	0	2	4	2	4	0	50	0	5	2.5	1.31289	0.005972
GT17	beta-1,4-mannosyl-glycoprotein beta-1,4-N-acetylglucosaminyltransferase (EC 2.4.1.144).	GT	Glycosyl Transferases	36	462	284	122	320	96	98	70	190	82	200	236	108	298	206	124	86	162	140	64	3384	176	162.4	169.2	23.9497	0.8501
GT18	alpha-1,3(6)-mannosylglycoprotein beta-1,6-N-acetyl-glucosaminyltransferase (EC 2.4.1.155).	GT	Glycosyl Transferases	0	0	0	0	0	0	0	0	20	0	0	0	0	0	0	0	4	2	0	0	26	2	0.6	1.3	1.00812	0.6704
GT19	lipid-A-disaccharide synthase (EC 2.4.1.182).	GT	Glycosyl Transferases	6056	5056	4428	4856	5258	5640	5408	4260	2180	4272	9508	3714	7134	4228	3346	3424	2366	5832	5958	4394	97318	4741.4	4990.4	4865.9	370.063	0.1041
GT20	alpha,alpha-trehalose-phosphate synthase [UDP-forming] (EC 2.4.1.15); Glucosylglycerol-phosphate synthase (EC 2.4.1.213); trehalose-6-P phosphatase (EC 3.1.3.12); [retaining] GDP-valeniol: validamine 7-phosphate valeniolyltransferase (EC 2.-.-.-)	GT	Glycosyl Transferases	468	2094	5388	752	3398	518	1240	1180	3600	1244	204	232	34	114	680	52	156	70	42	90	21556	1988.2	167.4	1077.8	327.803	0.0003298
GT21	UDP-Glc: ceramide beta-glucosyltransferase (EC 2.4.1.80).	GT	Glycosyl Transferases	182	134	216	232	426	318	260	152	176	272	504	220	138	94	216	88	178	138	86	172	4202	236.8	183.4	210.1	24.0278	0.03764
GT22	Dol-P-Man: Man6GlcNAc2-PP-Dol alpha-1,2-mannosyltransferase (EC 2.4.1.259); Dol-P-Man: Man8GlcNAc2-PP-Dol alpha-1,2-mannosyltransferase (EC 2.4.1.261); Dol-P-Man: Man2-GlcNAc-phosphatidylinositol alpha-1,2-mannosyltransferase (EC 2.4.1.-); Dol-P-Man: Man3-GlcNAc-phosphatidylinositol alpha-1,2-mannosyltransferase (EC 2.4.1.-)	GT	Glycosyl Transferases	266	266	276	1282	210	174	252	230	212	210	414	370	242	276	190	216	276	514	254	466	6596	337.8	321.8	329.8	54.1322	0.6776
GT23	N-acetyl-beta-D-glucosaminide alpha-1,6-L-fucosyltransferase (EC 2.4.1.68); chitin-oligosaccharide alpha-1,6-L-fucosyltransferase (EC 2.4.1.-)	GT	Glycosyl Transferases	984	1010	2098	444	1034	1100	740	876	852	678	1118	662	832	970	710	984	566	1086	1062	746	18552	981.6	873.6	927.6	74.9691	0.0539
GT24	UDP-Glc: glycoprotein alpha-glucosyltransferase (EC 2.4.1.-).	GT	Glycosyl Transferases	0	0	0	0	0	0	0	0	0	0	14	2	0	0	0	0	6	8	0	0	30	0	3	1.5	0.819178	0.03498
GT25	lipopolysaccharide beta-1,4-galactosyltransferase (EC 2.4.1.-); beta-1,3-glucosyltransferase (EC 2.4.1.-); beta-1,2-glucosyltransferase (EC 2.4.1.-); beta-1,2-galactosyltransferase (EC 2.4.1.-); LPS beta-1,4-galactosyltransferase (EC 2.4.1.-); occidiofungin beta-xylosyltransferase (EC 2.4.2.-); UDP-Gal:procollagen beta-galactosyltransferase (EC 2.4.1.50)	GT	Glycosyl Transferases	1318	716	354	1666	1160	1070	2312	1978	3904	1252	510	1588	584	794	418	124	12034	1716	828	816	35142	1573	1941.2	1757.1	573.577	0.08897
GT26	UDP-ManNAcA: beta-N-acetyl mannosaminuronyltransferase (EC 2.4.1.-); UDP-ManNAc: beta-N-acetyl-mannosaminyltransferase (EC 2.4.1.-); UDP-Glc: beta-1,4-glucosyltransferase (EC 2.4.1.-); beta-1,4-galactosyltransferase (EC 2.4.1.-)	GT	Glycosyl Transferases	2648	2434	2142	1050	2122	1980	2174	2174	1072	2778	5110	2152	3470	2978	2554	2750	1606	2810	3748	2110	49862	2057.4	2928.8	2493.1	203.723	0.1212
GT27	polypeptide alpha-N-acetylgalactosaminyltransferase (EC 2.4.1.41)	GT	Glycosyl Transferases	3000	2056	2628	2022	2044	1932	2388	2616	2246	2590	4900	3908	3492	3202	2366	2704	2256	2694	3520	2016	54580	2352.2	3105.8	2729	169.543	0.6232
GT28	1,2-diacylglycerol 3-beta-galactosyltransferase (EC 2.4.1.46); 1,2-diacylglycerol 3-beta-glucosyltransferase (EC 2.4.1.157); UDP-GlcNAc: Und-PP-MurAc-pentapeptide beta-N-acetylglucosaminyltransferase (EC 2.4.1.227); digalactosyldiacylglycerol synthase (EC 2.4.1.241)	GT	Glycosyl Transferases	14334	12824	13016	8206	10722	12742	11704	10942	5730	13818	23606	11426	15288	14466	13002	17642	5940	15184	16918	9586	257096	11403.8	14305.8	12854.8	909.86	0.7337
GT29	sialyltransferase (EC 2.4.99.-); beta-galactoside alpha-2,6-sialyltransferase (EC 2.4.99.1); alpha-N-acetylgalactosaminide alpha-2,6-sialyltransferase (EC 2.4.99.3); beta-galactoside alpha-2,3-sialyltransferase (EC 2.4.99.4); N-acetyllactosaminide alpha-2,3-sialyltransferase (EC 2.4.99.6); (alpha-N-acetyl-neuraminyl-2,3-beta-galactosyl-1,3)-N-acetylgalactosaminide alpha-2,6-sialyltransferase (EC …	GT	Glycosyl Transferases	104	38	6	130	76	46	10	406	52	44	6	78	0	8	2	2	42	10	0	92	1152	91.2	24	57.6	20.3152	0.03756
GT2_Cellulose_synt	GT2's subfamily			10	0	12	4	28	6	26	20	6	12	62	34	14	18	14	28	24	6	30	10	364	12.4	24	18.2	3.17192	0.1405
GT2_Chitin_synth_2	GT2's subfamily			254	270	192	90	290	334	280	274	142	388	134	112	68	142	162	172	54	174	86	94	3712	251.4	119.8	185.6	21.387	0.001008
GT2_Glyco_tranf_2_2	GT2's subfamily			722	692	1028	542	556	576	918	908	674	1130	1392	1574	2294	1422	834	1122	1014	1282	1394	782	20856	774.6	1311	1042.8	96.2715	0.08897
GT2_Glyco_tranf_2_3	GT2's subfamily			11062	8946	11482	10532	8024	10712	10236	8886	6724	10870	16630	11604	14136	12316	10270	14246	8396	13214	14344	9126	221756	9747.4	12428.2	11087.8	556.983	0.5708
GT2_Glyco_tranf_2_4	GT2's subfamily			1944	1712	1346	8186	4138	3158	4414	3754	6798	2224	2258	3914	1976	1110	1078	750	13528	4054	4676	2206	73224	3767.4	3555	3661.2	674.201	0.1859
GT2_Glyco_tranf_2_5	GT2's subfamily			1136	1020	600	2538	1256	2902	2814	1784	2424	924	958	760	842	684	492	476	2026	1006	854	550	26046	1739.8	864.8	1302.3	180.146	0.01133
GT2_Glyco_trans_2_3	GT2's subfamily			3722	2920	2796	2838	2578	3072	3006	2278	1708	3208	4308	2400	3686	3006	2760	3136	2050	3422	3226	2254	58374	2812.6	3024.8	2918.7	137.518	0.1041
GT2_Glycos_transf_2	GT2's subfamily			124476	111752	139218	140648	112538	126426	126262	128326	102862	123258	219750	192154	172248	155494	113742	147042	126368	164912	189568	113844	2830888	123577	159512	141544	7063.99	0.7337
GT3	glycogen synthase (EC 2.4.1.11).	GT	Glycosyl Transferases	3500	3024	2040	2550	2958	3204	2210	1906	972	1840	4954	1538	4178	2124	1746	1238	1046	2770	2512	2546	48856	2420.4	2465.2	2442.8	227.058	0.2413
GT30	CMP-beta-KDO: alpha-3-deoxy-D-manno-octulosonic-acid (KDO) transferase (EC 2.4.99.-).	GT	Glycosyl Transferases	2594	2080	1264	1752	2712	2776	2686	2038	1104	1906	3026	1102	2602	1420	1168	954	1054	2088	2118	2118	38562	2091.2	1765	1928.1	149.794	0.01726
GT31	N-acetyllactosaminide beta-1,3-N-acetylglucosaminyltransferase (EC 2.4.1.149); Glycoprotein-N-acetylgalactosamine 3-beta-galactosyltransferase (EC 2.4.1.122); fucose-specific beta-1,3-N-acetylglucosaminyltransferase (EC 2.4.1.-); globotriosylceramide beta-1,3-GalNAc transferase (EC 2.4.1.79); chondroitin synthase (beta-1,3-GlcUA and beta-1,4-GalNAc transferase (EC 2.4.1.175); chondroitin beta-1,3…	GT	Glycosyl Transferases	58	36	72	378	278	224	470	378	358	174	76	224	44	24	56	42	1280	372	190	332	5066	242.6	264	253.3	62.9466	0.2123
GT32	alpha-1,6-mannosyltransferase (EC 2.4.1.-); alpha-1,4-N-acetylglucosaminyltransferase (EC 2.4.1.-); alpha-1,4-N-acetylgalactosaminyltransferase (EC 2.4.1.-); GDP-Man: inositol-phosphorylceramide transferase (EC 2.4.1.-); UDP-Gal: beta-galactoside alpha-1,4-galactosyltransferase (EC 2.4.1.-); UDP-Gal: lactose/N-acetyl-lactosamine alpha-1,4-galactosyltransferase (EC 2.4.1.-); UDP-Glc: protein alpha…	GT	Glycosyl Transferases	1778	1610	1630	3456	2546	2546	2518	2828	2884	1822	3180	2970	2746	1858	1004	1254	2774	2548	3012	2446	47410	2361.8	2379.2	2370.5	150.936	0.4727
GT33	GDP-Man: chitobiosyldiphosphodolichol beta-mannosyltransferase (EC 2.4.1.142).	GT	Glycosyl Transferases	60	164	194	100	308	38	168	180	436	150	78	88	64	36	72	16	28	24	14	36	2254	179.8	45.6	112.7	24.1239	0.002202
GT34	UDP-Gal: galactomannan alpha-1,6-galactosyltransferase (EC 2.4.1.-); UDP-Xyl: xyloglucan alpha-1,6-xylosyltransferase (EC 2.4.2.39); alpha-1,2-galactosyltransferase (EC 2.4.1.-)	GT	Glycosyl Transferases	100	94	18	236	90	6	240	248	256	72	0	60	58	16	0	2	146	2	0	64	1708	136	34.8	85.4	20.4934	0.007197
GT35	glycogen or starch phosphorylase (EC 2.4.1.1).	GT	Glycosyl Transferases	35550	36018	45426	18634	28676	28872	27442	20780	16490	29400	49150	16538	24988	32404	36878	44424	9036	30810	32226	17458	581200	28728.8	29391.2	29060	2367.85	0.03121
GT38	polysialyltransferase (EC 2.4.-.-)	GT	Glycosyl Transferases	8	100	42	40	100	44	18	50	52	16	36	30	30	22	16	24	8	54	102	14	806	47	33.6	40.3	6.62098	0.08897
GT39	Dol-P-Man: protein alpha-mannosyltransferase (EC 2.4.1.109)	GT	Glycosyl Transferases	3852	4610	5874	2278	3520	3904	3438	2748	2046	4010	8148	3372	3422	5638	6312	7270	2128	6532	5800	3156	88058	3628	5177.8	4402.9	397.655	0.1041
GT4	sucrose synthase (EC 2.4.1.13); sucrose-phosphate synthase (EC 2.4.1.14); alpha-glucosyltransferase (EC 2.4.1.52); lipopolysaccharide N-acetylglucosaminyltransferase (EC 2.4.1.56); phosphatidylinositol alpha-mannosyltransferase (EC 2.4.1.57); GDP-Man: Man1GlcNAc2-PP-dolichol alpha-1,3-mannosyltransferase (EC 2.4.1.132); GDP-Man: Man3GlcNAc2-PP-dolichol/Man4GlcNAc2-PP-dolichol alpha-1,2-mannosyltr…	GT	Glycosyl Transferases	57062	52504	61760	59140	49652	60310	54330	62746	33274	55444	104152	82882	86156	67054	50442	58892	40452	68050	83774	55694	1243770	54622.2	69754.8	62188.5	3693.84	0.6232
GT40	beta-1,3-galactofuranosyltransferases (EC 2.4.1.-)	GT	Glycosyl Transferases	42	66	32	76	56	72	38	44	36	64	154	80	120	98	98	52	104	132	74	68	1506	52.6	98	75.3	7.50056	0.01726
GT41	UDP-GlcNAc: peptide beta-N-acetylglucosaminyltransferase (EC 2.4.1.255); UDP-Glc: peptide N-beta-glucosyltransferase (EC 2.4.1.-)	GT	Glycosyl Transferases	50672	51358	57936	35568	51232	43126	47912	44402	38272	44802	81264	58176	62764	58228	47582	48922	32754	60846	64292	48832	1028940	46528	56366	51447	2504.37	0.9097
GT42	CMP-NeuAc alpha-2,3-sialyltransferase (EC 2.4.99.-)	GT	Glycosyl Transferases	10	0	0	74	82	36	0	22	32	54	146	22	98	0	8	2	90	28	10	12	726	31	41.6	36.3	9.21472	1
GT44	UDP-Glc: alpha-glucosyltransferase (EC 2.4.1.-); UDP-GlcNAc: alpha-N-acetylglucosaminyltransferase (EC 2.4.1.-).	GT	Glycosyl Transferases	0	0	0	0	0	0	0	0	0	0	0	0	0	0	0	0	6	0	0	0	6	0	0.6	0.3	0.3	0.3681
GT45	alpha-N-acteylglucosaminyltransferase (EC 2.4.1.-)	GT	Glycosyl Transferases	244	240	62	264	232	260	392	220	460	140	34	68	24	20	70	8	134	54	80	48	3054	251.4	54	152.7	29.0333	0.001008
GT46	Deleted	GT	Glycosyl Transferases	112	78	166	226	122	176	72	278	84	164	120	466	148	304	112	148	112	214	460	266	3828	147.8	235	191.4	25.5405	0.5205
GT47	heparan beta-glucuronyltransferase (EC 2.4.1.225); xyloglucan beta-galactosyltransferase (EC 2.4.1.-); heparan synthase (EC 2.4.1.-); arabinan alpha-L-arabinosyltransferase (EC 2.4.2.-).	GT	Glycosyl Transferases	14	0	0	0	24	0	26	2	26	8	0	26	0	6	0	4	162	110	0	38	446	10	34.6	22.3	9.28527	0.6117
GT49	beta-1,3-N-acetylglucosaminyltransferase (EC 2.4.1.-).	GT	Glycosyl Transferases	0	0	0	2	0	0	0	0	0	24	0	0	0	0	0	0	0	0	0	0	26	2.6	0	1.3	1.1989	0.1681
GT5	UDP-Glc: glycogen glucosyltransferase (EC 2.4.1.11); ADP-Glc: starch glucosyltransferase (EC 2.4.1.21); NDP-Glc: starch glucosyltransferase (EC 2.4.1.242); UDP-Glc: alpha-1,3-glucan synthase (EC 2.4.1.183) UDP-Glc: alpha-1,4-glucan synthase (EC 2.4.1.-)	GT	Glycosyl Transferases	27076	24898	35712	16142	20958	20392	20036	17352	12678	20714	44528	18944	24902	29028	32318	38532	9190	29384	29708	17122	489614	21595.8	27365.6	24480.7	1991.67	0.4274
GT50	Dol-P-Man alpha-1,4-mannosyltransferase (EC 2.4.1.-)	GT	Glycosyl Transferases	38	62	122	42	168	36	88	66	196	116	4	20	6	32	38	4	14	16	10	12	1090	93.4	15.6	54.5	12.5294	0.0001827
GT51	murein polymerase (EC 2.4.1.129).	GT	Glycosyl Transferases	15600	13576	13960	8790	12180	12902	12210	10444	6264	12678	21700	12422	15806	15380	13136	18070	5906	15904	16176	11030	264134	11860.4	14553	13206.7	836.992	0.9698
GT52	alpha-2,3-sialyltransferase (EC 2.4.99.4); alpha-glucosyltransferase (EC 2.4.1.-)	GT	Glycosyl Transferases	30	16	28	26	30	8	42	50	20	28	20	192	46	44	34	30	74	28	22	38	806	27.8	52.8	40.3	8.60021	0.6232
GT53	UDP-L-Ara: alpha-L-arabinosyltransferase (EC 2.4.2.-)	GT	Glycosyl Transferases	2	2	0	0	14	62	36	10	0	20	8	116	0	6	0	0	0	0	8	0	284	14.6	13.8	14.2	6.37247	0.2193
GT54	UDP-GlcNAc: alpha-1,3-D-mannoside beta-1,4-N-acetylglucosaminyltransferase (EC 2.4.1.145)	GT	Glycosyl Transferases	2	0	2	14	22	0	4	4	8	4	2	2	0	0	4	0	0	0	0	2	70	6	1	3.5	1.23863	0.02123
GT56	TDP-Fuc4NAc: lipid II Fuc4NAc transferase (EC 2.4.1.-)	GT	Glycosyl Transferases	232	254	174	1126	138	172	486	278	118	156	358	196	684	186	80	160	396	446	504	242	6386	313.4	325.2	319.3	54.9439	0.8501
GT57	Dol-P-Glc: alpha-1,3-glucosyltransferase (EC 2.4.1.-)	GT	Glycosyl Transferases	212	556	478	94	1112	102	356	404	836	284	150	56	20	62	156	84	34	56	36	18	5106	443.4	67.2	255.3	66.3221	0.0003298
GT58	Dol-P-Man: Man5GlcNAc2-PP-Dol alpha-1,3-mannosyltransferase (EC 2.4.1.258)	GT	Glycosyl Transferases	2	0	0	0	6	2	2	4	10	4	4	2	2	16	0	2	10	10	10	2	88	3	5.8	4.4	1.00105	0.4039
GT59	Dol-P-Glc: Glc2Man9GlcNAc2-PP-Dol alpha-1,2-glucosyltransferase (EC 2.4.1.256)	GT	Glycosyl Transferases	48	58	122	44	320	46	100	106	284	94	34	20	30	14	6	2	8	8	44	12	1400	122.2	17.8	70	19.5092	0.0001827
GT6	alpha-1,3-galactosyltransferase (EC 2.4.1.87); alpha-1,3 N-acetylgalactosaminyltransferase (EC 2.4.1.40); alpha-galactosyltransferase (EC 2.4.1.37); globoside alpha-N-acetylgalactosaminyltransferase (EC 2.4.1.88).	GT	Glycosyl Transferases	126	38	64	118	126	136	172	192	358	386	218	422	378	72	52	40	2634	322	228	100	6182	171.6	446.6	309.1	125.489	1
GT60	UDP-GlcNAc: polypeptide alpha-N-acetylglucosaminyltransferase (EC 2.4.1.-); UDP-GlcNAc: hydroxyproline polypeptide alpha-N-acetylglucosaminyltransferase (EC 2.4.1.-)	GT	Glycosyl Transferases	40	54	28	82	52	160	100	92	28	250	40	16	88	34	62	54	50	34	40	122	1426	88.6	54	71.3	12.3606	0.08897
GT61	beta-1,2-xylosyltransferase (EC 2.4.2.38) ; protein O-beta-N-acetylglucosaminyltransferase (EC 2.4.1.94) ; xylan alpha-1,3-arabinofuranosyltransferase (EC 2.4.2.-) ;	GT	Glycosyl Transferases	0	0	12	10	0	0	0	0	0	0	8	0	0	0	28	0	0	2	0	0	60	2.2	3.8	3	1.55259	0.7281
GT62	alpha-1,2-mannosyltransferase (EC 2.4.1.-); alpha-1,6-mannosyltransferase (EC 2.4.1.-)	GT	Glycosyl Transferases	414	184	422	2978	790	734	648	768	1148	466	650	1034	348	218	150	326	2538	1002	936	326	16080	855.2	752.8	804	164.221	0.3447
GT63	UDP-Glc: DNA beta-glucosyltransferase (EC 2.4.1.27)	GT	Glycosyl Transferases	316	158	54	404	126	322	176	410	1230	158	56	164	18	30	12	46	2396	480	56	112	6724	335.4	337	336.2	124.681	0.04515
GT64	UDP-GlcNAc: heparan alpha-N-acetylhexosaminyltransferase (EC 2.4.1.224)	GT	Glycosyl Transferases	6	16	52	28	86	34	30	26	72	6	0	6	8	24	24	2	0	0	4	14	438	35.6	8.2	21.9	5.38121	0.005722
GT65	GDP-Fuc: protein O-alpha-fucosyltransferase (EC 2.4.1.-)	GT	Glycosyl Transferases	0	0	4	0	18	0	12	0	10	0	0	0	0	0	0	0	0	0	0	0	44	4.4	0	2.2	1.1323	0.03498
GT66	dolichyl-diphosphooligosaccharidea protein glycotransferase (EC 2.4.99.18); undecaprenyl-diphosphooligosaccharidea protein glycotransferase (EC 2.4.99.19)	GT	Glycosyl Transferases	5102	4892	6998	3396	3546	3954	6160	6268	4928	6534	10788	8232	5750	8640	6818	9054	3880	9020	8184	5416	127560	5177.8	7578.2	6378	465.533	0.2413
GT67	UDP-Gal: phosphoglycan beta-1,3-galactosyltransferase 1 (SCG1) (EC 2.4.1.-); UDP-GlcNAc beta-1,2-N-acetylglucosaminyltransferase (EC 2.4.1.-)	GT	Glycosyl Transferases	2	0	2	6	0	4	0	10	170	4	10	8	4	16	18	4	2	26	4	0	290	19.8	9.2	14.5	8.32608	0.3625
GT69	GDP-Man: alpha-1,3-mannosyltransferase (EC 2.4.1.-)	GT	Glycosyl Transferases	98	1012	1548	300	1354	152	480	396	1084	272	96	40	0	40	292	14	38	74	14	6	7310	669.6	61.4	365.5	108.166	0.0003298
GT7	lactose synthase (EC 2.4.1.22); beta-N-acetylglucosaminyl-glycopeptide beta-1,4-galactosyltransferase (EC 2.4.1.38); N-acetyllactosamine synthase (EC 2.4.1.90); xylosylprotein beta-4-galactosyltransferase (EC 2.4.1.133); UDP-Gal: neolactotriaosylceramide beta-1,4-galactosyltransferase (EC 2.4.1.275); beta-1,4-N-acetylglucosaminyltransferase (EC 2.4.1.-)	GT	Glycosyl Transferases	116	110	104	296	74	106	532	402	368	152	56	126	134	34	50	58	590	100	62	52	3522	226	126.2	176.1	37.426	0.03121
GT70	UDP-GlcA: beta-glucuronosyltransferase (EC 2.4.1.17)	GT	Glycosyl Transferases	40	58	140	52	32	66	70	174	40	76	26	40	46	36	16	48	46	50	154	52	1262	74.8	51.4	63.1	9.57681	0.08897
GT71	alpha-mannosyltransferase (EC 2.4.1.-)	GT	Glycosyl Transferases	0	36	2	0	28	2	6	6	2	6	224	34	20	8	20	18	28	40	50	6	536	8.8	44.8	26.8	10.9154	0.005777
GT72	UDP-Glc: DNA alpha-glucosyltransferase (EC 2.4.1.26)	GT	Glycosyl Transferases	60	16	44	132	98	48	190	238	744	54	100	140	6	24	18	44	516	116	336	230	3154	162.4	153	157.7	41.8303	0.5708
GT73	CMP-beta-KDO: alpha-3-deoxy-D-manno-octulosonic-acid (KDO) transferase (EC 2.4.99.-).	GT	Glycosyl Transferases	146	54	104	92	302	210	138	128	12	94	176	170	164	138	40	46	96	50	272	70	2502	128	122.2	125.1	17.0414	0.5708
GT74	alpha-1,2-L-fucosyltransferase (EC 2.4.1.69)	GT	Glycosyl Transferases	0	0	0	14	34	4	6	16	0	0	34	8	2	36	0	0	6	0	34	0	194	7.4	12	9.7	3.03063	0.7214
GT75	UDP-Glc: self-glucosylating beta-glucosyltransferase (EC 2.4.1.-); UDP-L-arabinopyranose mutase (EC 5.4.99.-)	GT	Glycosyl Transferases	4	110	416	42	194	18	26	62	128	62	68	58	6	22	54	10	26	12	30	20	1368	106.2	30.6	68.4	21.1335	0.03121
GT76	Dol-P-Man: alpha-1,6-mannosyltransferase (EC 2.4.1.-)	GT	Glycosyl Transferases	1784	1624	2444	776	1472	1250	1224	1018	1058	1608	3340	1444	1504	2438	2310	3238	788	2564	2258	1256	35398	1425.8	2114	1769.9	168.989	0.07566
GT77	alpha-xylosyltransferase (EC 2.4.2.39); alpha-1,3-galactosyltransferase (EC 2.4.1.37); arabinosyltransferase (EC 2.4.2.-); arabinosyltransferase (EC 2.4.2.-)	GT	Glycosyl Transferases	0	18	0	10	18	4	0	0	14	0	0	0	0	2	4	0	62	10	14	8	164	6.4	10	8.2	3.17855	0.9054
GT8	lipopolysaccharide alpha-1,3-galactosyltransferase (EC 2.4.1.44); UDP-Glc: (glucosyl)lipopolysaccharide alpha-1,2-glucosyltransferase (EC 2.4.1.-); lipopolysaccharide glucosyltransferase 1 (EC 2.4.1.58); glycogenin glucosyltransferase (EC 2.4.1.186); inositol 1-alpha-galactosyltransferase (galactinol synthase) (EC 2.4.1.123); homogalacturonan alpha-1,4-galacturonosyltransferase (EC 2.4.1.43); UDP…	GT	Glycosyl Transferases	8654	10132	15678	24970	15300	10550	14734	20998	21024	11168	12096	12680	10046	7992	6000	6276	16492	10252	12504	7420	254966	15320.8	10175.8	12748.3	1149.8	0.01726
GT80	beta-galactoside alpha-2,6-sialyltransferase (EC 2.4.99.1); beta-galactoside alpha-2,3-sialyltransferase (EC 2.4.99.4)	GT	Glycosyl Transferases	4	14	4	0	42	12	4	0	40	6	8	28	8	34	22	32	70	74	46	12	460	12.6	33.4	23	4.9789	0.04507
GT81	NDP-Glc: glucosyl-3-phosphoglycerate synthase (EC 2.4.1.-); NDP-Man: mannosyl-3-phosphoglycerate synthase (EC 2.4.1.-);	GT	Glycosyl Transferases	2052	1674	3224	1336	1336	1400	2452	3256	2112	2764	4362	4318	2574	3630	2700	3990	2438	3594	3934	2362	55508	2160.6	3390.2	2775.4	218.818	0.1212
GT82	UDP-GalNAc: beta-1,4-N-acetylgalactosaminyltransferase (EC 2.4.1.-)	GT	Glycosyl Transferases	12	0	0	42	26	0	0	2	6	4	0	0	6	30	0	0	2	0	0	18	148	9.2	5.6	7.4	2.71875	0.3964
GT83	undecaprenyl phosphate-alpha-L-Ara4N: 4-amino-4-deoxy-beta-L-arabinosyltransferase (EC 2.4.2.43); dodecaprenyl phosphate-beta-galacturonic acid: lipopolysaccharide core alpha-galacturonosyl transferase (EC 2.4.1.-)	GT	Glycosyl Transferases	9962	9654	10884	6060	9372	9896	10704	10820	6704	11642	17922	15712	11880	14614	10516	11798	7944	16834	15634	13870	232422	9569.8	13672.4	11621.1	726.123	0.1405
GT84	cyclic beta-1,2-glucan synthase (EC 2.4.1.-);	GT	Glycosyl Transferases	1148	1158	1132	646	1074	1080	924	774	354	960	2164	826	1394	1644	1870	1674	618	1890	1844	1212	24386	925	1513.6	1219.3	109.749	0.007285
GT85	beta-D-arabinofuranosyl monophosphoryldecaprenol: galactan alpha-D-arabinofuranosyltransferase (EC 2.4.2.-)	GT	Glycosyl Transferases	54	28	6	16	4	32	52	14	22	24	70	14	46	20	28	98	6	72	54	18	678	25.2	42.6	33.9	5.728	0.6232
GT87	polyprenol-P-Man: alpha-1,2-mannosyltransferase (EC 2.4.1.-)	GT	Glycosyl Transferases	620	384	184	96	318	468	342	240	170	598	894	360	500	298	218	292	132	310	472	282	7178	342	375.8	358.9	42.8037	0.6776
GT88	UDP-Glc: alpha-glucosyltransferase (EC 2.4.1.-)	GT	Glycosyl Transferases	0	10	4	0	2	2	0	0	4	0	2	20	30	0	0	2	20	2	16	8	122	2.2	10	6.1	1.93839	0.132
GT89	beta-D-arabinofuranosyl-1-monophosphoryldecaprenol : arabinan beta-1,2-arabinofuranosyltransferase (EC 2.4.2.-)	GT	Glycosyl Transferases	96	70	36	38	64	66	48	60	32	200	24	68	54	90	16	80	12	28	64	30	1176	71	46.6	58.8	9.15987	0.04515
GT9	lipopolysaccharide N-acetylglucosaminyltransferase (EC 2.4.1.56); heptosyltransferase (EC 2.4.-.-).	GT	Glycosyl Transferases	3808	5048	2848	5090	4154	4220	9056	4700	2190	4122	4698	1896	3684	1766	1538	1316	2438	2330	2266	2920	70088	4523.6	2485.2	3504.4	400.086	0.001706
GT90	UDP-Xyl: (mannosyl) glucuronoxylomannan/galactoxylomannan beta-1,2-xylosyltransferase (EC 2.4.2.-); UDP-Glc: protein O-beta-glucosyltransferase (EC 2.4.1.-); UDP-Xyl: protein O-beta-xylosyltransferase (EC 2.4.2.-)	GT	Glycosyl Transferases	122	130	66	274	144	378	210	94	62	94	186	142	514	142	48	80	74	120	98	122	3100	157.4	152.6	155	25.759	0.3847
GT91	beta-1,2-mannosyltransferase (EC 2.4.1.-)	GT	Glycosyl Transferases	0	6	0	0	2	2	0	0	42	0	0	4	0	8	0	0	0	0	0	0	64	5.2	1.2	3.2	2.10463	0.4283
GT92	UDP-Gal: N-glycan core alpha-1,6-fucoside beta-1,4-galactosyltransferase (EC 2.4.1.-); UDP-Gal: beta-galactoside beta-1,4-galactosyltransferase (EC 2.4.1.-)	GT	Glycosyl Transferases	934	2578	6590	3402	4320	2040	3144	2444	6838	1328	1014	2528	834	464	1082	670	7982	1478	2496	1024	53190	3361.8	1957.2	2659.5	490.408	0.02113
GT94	GDP-Man: GlcA-beta-1,2-Man-alpha-1,3-Glc-beta-1,4-Glc-alpha-1-PP-undecaprenol beta-1,4-mannosyltransferase (2.4.1.251)	GT	Glycosyl Transferases	1890	1226	1444	1232	1378	1278	1040	1314	412	938	2248	832	1732	1392	992	854	526	1540	1874	1156	25298	1215.2	1314.6	1264.9	102.106	0.4274
GT97	CMP-Neu5Ac:alpha-galactoside alpha-2,6-sialyltransferase (EC 2.4.99.-); CMP-Neu5Ac:alpha-glucoside alpha-2,6-sialyltransferase (EC 2.4.99.-);	GT	Glycosyl Transferases	158	156	254	162	88	118	204	370	200	262	728	1288	568	568	266	282	790	584	296	554	7896	197.2	592.4	394.8	66.4057	0.007285
GT98	Dol-P-Man : protein [tryptophan] alpha-C-mannosyltransferase (EC 2.4.1.-)	GT	Glycosyl Transferases	0	0	50	18	0	4	0	2	0	8	8	16	0	0	12	12	8	2	0	0	140	8.2	5.8	7	2.61775	0.7815
GT99	CMP-beta-KDO 3-deoxy-beta-D-manno-oct-2-ulosonic acid transferase (EC 2.4.99.-)	GT	Glycosyl Transferases	96	64	40	72	48	54	34	56	68	78	60	108	24	74	40	44	26	18	72	64	1140	61	53	57	5.24856	0.1212
PL1	pectate lyase (EC 4.2.2.2); exo-pectate lyase (EC 4.2.2.9); pectin lyase (EC 4.2.2.10).	PL	Polysaccharide Lyases	2898	1894	5400	2024	2056	2340	2440	2558	2092	3436	5426	4338	3500	3430	3376	2750	2196	4508	3318	2760	62740	2713.8	3560.2	3137	239.598	0.3447
PL10	pectate lyase (EC 4.2.2.2)	PL	Polysaccharide Lyases	110	190	116	56	190	130	164	46	88	144	78	52	68	58	62	120	44	96	62	44	1918	123.4	68.4	95.9	10.6746	0.001008
PL10_1	PL10's subfamily	PL	Polysaccharide Lyases	604	518	308	496	492	632	190	184	194	428	676	226	1286	200	292	118	170	332	338	276	7960	404.6	391.4	398	60.0172	0.162
PL10_2	PL10's subfamily	PL	Polysaccharide Lyases	304	156	96	20	102	60	84	32	50	38	206	38	116	98	236	90	28	106	72	56	1988	94.2	104.6	99.4	16.6911	0.8501
PL10_3	PL10's subfamily	PL	Polysaccharide Lyases	0	0	0	0	0	12	0	0	0	0	4	0	0	0	0	2	0	0	6	0	24	1.2	1.2	1.2	0.671213	0.387
PL11	rhamnogalacturonan endolyase (EC 4.2.2.23); rhamnogalacturonan exolyase (EC 4.2.2.24)	PL	Polysaccharide Lyases	1378	1410	1064	1096	1136	1056	890	584	654	1056	2500	890	1422	1358	1446	1332	492	1358	1366	970	23458	1032.4	1313.4	1172.9	95.3473	0.9097
PL11_1	PL11's subfamily	PL	Polysaccharide Lyases	2976	2588	1746	1642	2570	3022	1378	988	1154	2126	6388	1490	4786	2150	2902	1952	956	2734	2722	1558	47828	2019	2763.8	2391.4	291.995	0.8501
PL11_2	PL11's subfamily	PL	Polysaccharide Lyases	242	140	110	1058	176	182	170	164	122	70	272	376	348	238	212	112	78	144	164	176	4554	243.4	212	227.7	47.2298	0.8501
PL12	heparin-sulfate lyase (EC 4.2.2.8)	PL	Polysaccharide Lyases	394	618	254	254	646	346	398	278	314	350	362	156	214	310	268	238	60	290	354	328	6432	385.2	258	321.6	29.8161	0.002827
PL12_1	PL12's subfamily	PL	Polysaccharide Lyases	0	0	4	0	0	0	0	0	0	0	26	0	0	10	16	6	2	4	2	2	72	0.4	6.8	3.6	1.49807	0.003309
PL12_2	PL12's subfamily	PL	Polysaccharide Lyases	70	30	18	6	24	16	48	24	28	12	2	0	0	26	0	14	6	64	10	8	406	27.6	13	20.3	4.51028	0.01121
PL12_3	PL12's subfamily	PL	Polysaccharide Lyases	34	42	84	36	42	36	38	32	14	52	92	40	52	72	66	56	26	56	28	32	930	41	52	46.5	4.44824	0.273
PL14	alginate lyase (EC 4.2.2.3); exo-oligoalginate lyase (EC 4.2.2.26); beta-1,4-glucuronan lyase (EC 4.2.2.14)	PL	Polysaccharide Lyases	0	0	8	0	0	2	0	4	2	0	0	0	0	12	0	0	0	0	2	10	40	1.6	2.4	2	0.820783	0.8245
PL14_3	PL14's subfamily	PL	Polysaccharide Lyases	46	12	0	2	2	0	0	0	0	8	26	8	8	16	16	14	6	22	8	8	202	7	13.2	10.1	2.5401	0.01643
PL14_4	PL14's subfamily	PL	Polysaccharide Lyases	4	0	2	8	0	0	0	0	0	0	0	0	0	0	0	0	0	0	0	0	14	1.4	0	0.7	0.441886	0.07787
PL15	oligo-alginate lyase (EC 4.2.2.-); alginate lyase (EC 4.2.2.3)	PL	Polysaccharide Lyases	128	174	10	30	156	46	42	52	28	46	44	14	18	42	46	28	6	40	44	24	1018	71.2	30.6	50.9	10.3786	0.002827
PL15_1	PL15's subfamily	PL	Polysaccharide Lyases	0	0	2	0	14	0	0	0	2	8	0	0	0	4	0	0	0	6	0	0	36	2.6	1	1.8	0.819499	0.376
PL15_2	PL15's subfamily	PL	Polysaccharide Lyases	0	0	0	0	4	0	0	0	4	0	0	0	0	0	0	0	0	0	0	0	8	0.8	0	0.4	0.275299	0.1681
PL16	hyaluronan lyase (EC 4.2.2.1).	PL	Polysaccharide Lyases	2	4	12	26	8	32	6	4	66	4	126	18	0	0	22	12	16	40	22	0	420	16.4	25.6	21	6.62928	1
PL17	alginate lyase (EC 4.2.2.3); oligoalginate lyase (EC 4.2.2.26)	PL	Polysaccharide Lyases	74	76	90	42	62	40	28	20	28	38	58	20	12	16	64	38	6	22	92	12	838	49.8	34	41.9	6.00259	0.01402
PL17_1	PL17's subfamily	PL	Polysaccharide Lyases	0	2	0	0	0	0	0	0	0	0	16	0	2	2	2	0	0	0	0	14	38	0.2	3.6	1.9	1.02058	0.0766
PL17_2	PL17's subfamily	PL	Polysaccharide Lyases	16	10	10	6	4	0	4	30	2	0	64	18	36	14	20	12	4	26	28	8	312	8.2	23	15.6	3.46289	0.01722
PL18	alginate lyase (EC 4.2.2.3); poly(alpha-L-guluronate) lyase / G-specific alginate lyase (EC 4.2.2.11); MG-specific alginate lyase (EC 4.2.2.-)	PL	Polysaccharide Lyases	0	0	0	0	0	0	0	2	0	4	0	8	0	4	0	0	12	4	0	36	70	0.6	6.4	3.5	1.85742	0.1206
PL1_1	PL1's subfamily	PL	Polysaccharide Lyases	12	12	10	64	64	14	64	66	86	66	204	126	82	14	10	70	114	86	46	80	1290	45.8	83.2	64.5	10.7722	0.4274
PL1_10	PL1's subfamily	PL	Polysaccharide Lyases	0	0	0	0	0	0	0	0	0	0	0	0	0	0	0	0	0	0	12	0	12	0	1.2	0.6	0.6	0.3681
PL1_11	PL1's subfamily	PL	Polysaccharide Lyases	0	0	0	0	4	2	2	8	0	12	24	2	0	0	12	0	2	16	0	0	84	2.8	5.6	4.2	1.50718	0.8717
PL1_12	PL1's subfamily	PL	Polysaccharide Lyases	26	22	24	24	20	2	26	80	34	22	8	16	18	18	0	6	36	12	34	22	450	28	17	22.5	3.76654	0.08897
PL1_13	PL1's subfamily			0	0	0	0	0	0	6	42	0	4	0	0	4	0	0	0	0	0	0	0	56	5.2	0.4	2.8	2.09962	0.2343
PL1_2	PL1's subfamily	PL	Polysaccharide Lyases	2860	1436	1106	1724	1600	1712	648	696	482	1290	3728	756	3278	1274	1552	762	710	1842	1532	1160	30148	1355.4	1659.4	1507.4	196.687	0.9097
PL1_3	PL1's subfamily	PL	Polysaccharide Lyases	48	8	4	2	40	8	12	16	14	16	14	6	0	10	4	8	0	6	12	8	236	16.8	6.8	11.8	2.70244	0.04507
PL1_4	PL1's subfamily	PL	Polysaccharide Lyases	40	4	2	0	12	0	4	4	0	2	20	6	4	16	4	10	26	10	2	8	174	6.8	10.6	8.7	2.26774	0.1036
PL1_5	PL1's subfamily	PL	Polysaccharide Lyases	44	20	42	216	32	16	106	80	64	108	66	182	62	84	38	42	44	128	36	76	1486	72.8	75.8	74.3	11.6982	0.7913
PL1_6	PL1's subfamily	PL	Polysaccharide Lyases	0	0	0	4	2	0	4	16	0	2	30	4	32	26	36	8	6	2	32	16	220	2.8	19.2	11	2.88918	0.003363
PL1_7	PL1's subfamily	PL	Polysaccharide Lyases	4	12	34	72	10	12	14	40	16	20	34	100	42	28	14	24	54	40	20	30	620	23.4	38.6	31	5.19818	0.2123
PL1_8	PL1's subfamily	PL	Polysaccharide Lyases	86	102	6	26	22	44	26	72	6	60	348	70	96	80	30	78	56	68	66	52	1394	45	94.4	69.7	15.9514	0.162
PL1_9	PL1's subfamily	PL	Polysaccharide Lyases	0	0	0	26	0	0	0	0	0	4	8	0	10	0	0	0	0	0	2	2	52	3	2.2	2.6	1.38488	0.5447
PL2	pectate lyase (EC 4.2.2.2); exo-polygalacturonate lyase (EC 4.2.2.9).	PL	Polysaccharide Lyases	0	0	2	0	4	0	2	2	2	8	16	22	2	2	6	2	2	2	0	0	74	2	5.4	3.7	1.27548	0.5656
PL20	endo-beta-1,4-glucuronan lyase (EC 4.2.2.14)	PL	Polysaccharide Lyases	4	0	0	0	0	0	0	10	0	0	0	0	0	0	0	0	0	0	0	0	14	1.4	0	0.7	0.528653	0.1681
PL21	heparin lyase (EC 4.2.2.7); heparin-sulfate lyase (EC 4.2.2.8); acharan-sulfate lyase (EC 4.2.2.-)	PL	Polysaccharide Lyases	66	28	6	4	22	2	10	10	4	14	6	12	0	6	6	8	2	12	2	10	230	16.6	6.4	11.5	3.25051	0.0539
PL21_1	PL21's subfamily	PL	Polysaccharide Lyases	16	0	4	0	4	0	2	4	0	0	0	0	4	0	0	4	0	0	0	0	38	3	0.8	1.9	0.839486	0.1433
PL22	oligogalacturonate lyase / oligogalacturonide lyase (EC 4.2.2.6)	PL	Polysaccharide Lyases	3244	2958	2744	1348	2924	2144	1932	1972	994	2082	4294	1598	2866	2474	2248	2292	1090	3036	2856	3272	48368	2234.2	2602.6	2418.4	182.375	0.5708
PL22_1	PL22's subfamily	PL	Polysaccharide Lyases	100	98	72	50	132	66	76	44	42	56	130	38	174	108	90	24	50	114	114	78	1656	73.6	92	82.8	8.59914	0.5708
PL22_2	PL22's subfamily	PL	Polysaccharide Lyases	234	130	208	268	160	148	140	118	82	156	258	40	118	274	300	282	34	172	190	230	3542	164.4	189.8	177.1	17.6197	0.5708
PL24	ulvan lyase (EC 4.2.2.-).	PL	Polysaccharide Lyases	0	2	0	0	14	2	8	0	0	0	0	0	0	2	0	8	0	4	4	2	46	2.6	2	2.3	0.836975	0.8361
PL25	ulvan lyase (EC 4.2.2.-).	PL	Polysaccharide Lyases	84	78	68	62	106	84	148	38	78	90	130	82	58	78	38	20	52	114	88	42	1538	83.6	70.2	76.9	7.12368	0.06402
PL26	rhamnogalacturonan exolyase (EC 4.2.2.24).	PL	Polysaccharide Lyases	1526	1180	1280	950	1132	1056	854	732	602	1028	2682	942	1352	1390	1862	2296	584	1524	1618	808	25398	1034	1505.8	1269.9	121.433	0.1041
PL27	L-rhamnose-alpha-1,4-D-glucuronate lyase (EC 4.2.2.-)	PL	Polysaccharide Lyases	890	1074	704	316	1086	794	890	748	596	978	1568	870	812	1376	1082	1980	602	1364	1222	936	19888	807.6	1181.2	994.4	84.124	0.2413
PL28	ulvan lyase (EC 4.2.2.-)			2	0	0	0	4	0	0	0	0	0	0	0	0	0	0	0	0	0	0	0	6	0.6	0	0.3	0.218849	0.1681
PL29	hyaluronate lyase (EC 4.2.2.1); chondroitin-sulfate ABC endolyase (EC 4.2.2.20); dermatan sulfate lyase (4.2.2.-); dermatan sulfate lyase (EC 4.2.2.-)			954	172	156	164	158	202	136	456	56	208	342	82	216	108	100	50	116	92	138	64	3970	266.2	130.8	198.5	45.3366	0.01726
PL2_1	PL2's subfamily	PL	Polysaccharide Lyases	0	0	0	0	0	0	6	6	4	28	0	0	0	0	0	0	0	0	0	0	44	4.4	0	2.2	1.42829	0.03498
PL2_2	PL2's subfamily	PL	Polysaccharide Lyases	8	8	4	2	6	18	24	10	4	0	6	0	4	16	12	8	8	38	2	12	190	8.4	10.6	9.5	2.03069	1
PL3	pectate lyase (EC 4.2.2.2).	PL	Polysaccharide Lyases	22	2	572	10	16	20	8	28	10	8	64	8	8	50	112	2	18	46	16	6	1026	69.6	33	51.3	28.0418	1
PL30	hyaluronate lyase (EC 4.2.2.1)			2	12	0	2	8	0	0	2	2	0	0	2	0	10	12	0	0	0	16	6	74	2.8	4.6	3.7	1.13578	0.9684
PL31	endo-beta-1,4-glucuronan lyase (EC 4.2.2.14)			660	540	1822	418	464	422	800	1086	584	748	732	1262	520	774	790	852	672	1120	628	860	15754	754.4	821	787.7	74.5766	0.9097
PL32	poly(beta-mannuronate) lyase / M-specific alginate lyase (EC 4.2.2.3)			1376	1258	1022	288	1644	1202	1736	2124	448	888	1048	1148	1322	856	634	380	908	1730	790	3212	24014	1198.6	1202.8	1200.7	150.726	0.4727
PL33	hyaluronate lyase (EC 4.2.2.1); gellan lyase (EC 4.2.2.25); chondroitin sulfate lyase (EC 4.2.2.20)			478	438	476	210	344	368	442	194	262	440	474	168	286	520	444	708	140	508	350	246	7496	365.2	384.4	374.8	32.2279	0.1212
PL33_1	PL33's subfamily			500	502	772	190	470	672	490	306	244	576	860	376	534	898	772	1096	218	880	664	346	11366	472.2	664.4	568.3	56.7681	0.4274
PL33_2	PL33's subfamily			506	484	170	160	528	308	298	206	344	368	214	144	126	304	220	162	90	270	236	134	5272	337.2	190	263.6	28.9219	0.002202
PL34	alginate lyase (EC 4.2.2.-)			38	20	18	30	12	24	52	10	24	18	0	2	0	12	18	8	16	4	10	8	324	24.6	7.8	16.2	2.90879	0.002194
PL35	chondroitin lyase / chondroitinase (EC 4.2.2.-); chondroitin AC lyase (EC 4.2.2.5)			610	876	534	372	854	524	664	384	398	440	1074	228	526	568	534	246	268	864	608	408	10980	565.6	532.4	549	50.8901	0.03764
PL36	poly(beta-mannuronate) lyase / M-specific alginate lyase (EC 4.2.2.3)			0	0	0	0	0	0	0	0	0	2	2	0	0	0	0	0	0	0	4	0	8	0.2	0.6	0.4	0.233959	0.5842
PL36_2	PL36's subfamily			0	0	0	0	0	0	0	0	0	0	0	0	0	0	0	4	0	0	44	6	54	0	5.4	2.7	2.20179	0.07787
PL37	chondroitin-sulfate ABC endolyase (EC 4.2.2.20); heparin-sulfate lyase / heparin lyase III (EC 4.2.2.8); ulvan lyase (EC 4.2.2.-)			252	354	378	190	398	258	272	168	208	180	690	196	368	644	374	522	166	610	514	234	6976	265.8	431.8	348.8	37.4538	0.07566
PL3_1	PL3's subfamily	PL	Polysaccharide Lyases	10	0	0	4	22	100	22	20	14	8	46	6	6	36	6	34	4	24	4	36	402	20	20.2	20.1	5.19205	0.9097
PL3_2	PL3's subfamily	PL	Polysaccharide Lyases	58	14	8492	358	20	58	22	180	38	20	1170	160	2	472	1714	0	206	80	56	96	13216	926	395.6	660.8	423.542	0.5205
PL3_3	PL3's subfamily	PL	Polysaccharide Lyases	0	0	2	0	2	2	10	22	2	0	0	8	0	6	0	4	0	0	2	2	62	4	2.2	3.1	1.18299	0.6629
PL3_4	PL3's subfamily	PL	Polysaccharide Lyases	0	0	0	0	0	0	0	0	0	0	10	26	16	4	0	0	0	0	0	2	58	0	5.8	2.9	1.52505	0.01493
PL3_5	PL3's subfamily	PL	Polysaccharide Lyases	2	0	2	0	0	0	0	6	0	0	2	4	8	2	2	2	2	8	8	18	66	1	5.6	3.3	0.997629	0.007707
PL4	rhamnogalacturonan endolyase (EC 4.2.2.23).	PL	Polysaccharide Lyases	378	412	374	240	300	378	578	378	360	426	528	294	550	356	386	256	238	542	490	424	7888	382.4	406.4	394.4	22.9001	0.3847
PL4_1	PL4's subfamily	PL	Polysaccharide Lyases	10	26	52	22	38	26	10	26	22	38	110	64	34	50	30	16	14	44	134	52	818	27	54.8	40.9	7.09555	0.2413
PL4_2	PL4's subfamily	PL	Polysaccharide Lyases	6	0	2	0	0	2	2	0	4	0	2	0	2	2	2	8	0	0	8	2	42	1.6	2.6	2.1	0.57078	0.5846
PL4_3	PL4's subfamily	PL	Polysaccharide Lyases	2	0	6	0	8	0	4	2	0	0	6	4	0	4	10	4	0	14	2	2	68	2.2	4.6	3.4	0.85962	0.2627
PL4_4	PL4's subfamily	PL	Polysaccharide Lyases	170	70	118	310	140	156	282	194	136	126	236	90	142	150	114	96	66	186	276	136	3194	170.2	149.2	159.7	15.5179	0.1212
PL4_5	PL4's subfamily	PL	Polysaccharide Lyases	32	60	38	18	56	12	10	20	2	14	94	32	44	54	48	38	10	30	22	8	642	26.2	38	32.1	5.07102	0.4727
PL5	alginate lyase (EC 4.2.2.3).	PL	Polysaccharide Lyases	22	24	24	16	26	16	0	16	2	8	252	44	282	148	64	54	50	140	152	26	1366	15.4	121.2	68.3	18.4683	0.0001827
PL5_1	PL5's subfamily	PL	Polysaccharide Lyases	34	24	14	0	6	12	18	28	2	2	20	20	30	8	22	0	8	0	0	6	254	14	11.4	12.7	2.4848	0.5438
PL6	alginate lyase (EC 4.2.2.3); chondroitinase B (EC 4.2.2.19); MG-specific alginate lyase (EC 4.2.2.-); poly(alpha-L-guluronate) lyase / G-specific alginate lyase (EC 4.2.2.11);	PL	Polysaccharide Lyases	662	746	848	704	486	720	1256	1086	1110	800	1482	1552	738	1388	1166	1006	1282	1378	1300	1242	20952	841.8	1253.4	1047.6	70.0859	0.162
PL6_1	PL6's subfamily	PL	Polysaccharide Lyases	1520	1292	1470	1234	1472	1092	2010	2122	1582	2044	3270	4464	2402	3348	1794	2904	2806	3600	3544	2440	46410	1583.8	3057.2	2320.5	212.439	0.02113
PL6_2	PL6's subfamily	PL	Polysaccharide Lyases	122	72	66	78	16	46	60	94	62	34	162	144	98	128	74	148	126	104	76	172	1882	65	123.2	94.1	9.68175	0.08897
PL6_3	PL6's subfamily	PL	Polysaccharide Lyases	208	74	210	118	176	150	436	322	382	322	380	326	186	370	198	380	180	312	272	246	5248	239.8	285	262.4	22.7442	0.7337
PL7	poly(beta-mannuronate) lyase / M-specific alginate lyase (EC 4.2.2.3); alpha-L-guluronate lyase / G-specific alginate lyase (EC 4.2.2.11); poly-(MG)-lyase / MG-specific alginate lyase (EC 4.2.2.-); endo-beta-1,4-glucuronan lyase (EC 4.2.2.14)	PL	Polysaccharide Lyases	26	18	14	206	8	10	16	8	16	6	24	20	4	4	0	4	4	10	0	2	400	32.8	7.2	20	9.94088	0.005777
PL7_1	PL7's subfamily	PL	Polysaccharide Lyases	30	6	20	0	0	0	0	0	0	0	34	36	12	10	12	6	12	40	12	28	258	5.6	20.2	12.9	3.05898	0.004815
PL7_2	PL7's subfamily	PL	Polysaccharide Lyases	0	0	0	0	0	0	2	4	0	0	0	8	0	6	2	12	22	10	18	8	92	0.6	8.6	4.6	1.46611	0.005328
PL7_3	PL7's subfamily	PL	Polysaccharide Lyases	6	0	0	86	10	26	0	2	0	28	42	26	20	10	4	6	10	0	12	4	292	15.8	13.4	14.6	4.58395	0.5678
PL7_4	PL7's subfamily	PL	Polysaccharide Lyases	0	0	2	4	4	2	0	0	0	4	0	0	0	0	0	0	0	0	0	0	16	1.6	0	0.8	0.337171	0.01493
PL7_5	PL7's subfamily	PL	Polysaccharide Lyases	10	28	18	12	0	10	10	8	0	0	0	0	10	4	28	34	0	0	0	6	178	9.6	8.2	8.9	2.3641	0.2742
PL8	hyaluronate lyase (EC 4.2.2.1); chondroitin AC lyase (EC 4.2.2.5); xanthan lyase (EC 4.2.2.12); chondroitin ABC lyase (EC 4.2.2.20)	PL	Polysaccharide Lyases	136	224	246	72	260	70	70	138	130	90	80	24	50	102	342	20	18	22	56	136	2286	143.6	85	114.3	20.1449	0.01402
PL8_1	PL8's subfamily	PL	Polysaccharide Lyases	0	0	0	0	10	0	0	2	2	0	0	0	0	0	0	8	2	2	0	0	26	1.4	1.2	1.3	0.620272	1
PL8_2	PL8's subfamily	PL	Polysaccharide Lyases	0	2	0	0	6	4	0	0	0	0	0	4	58	0	4	0	2	6	4	0	90	1.2	7.8	4.5	2.85758	0.1996
PL8_3	PL8's subfamily	PL	Polysaccharide Lyases	26	52	18	18	34	18	28	28	24	28	126	18	82	38	26	24	30	42	58	36	754	27.4	48	37.7	5.83866	0.273
PL8_4	PL8's subfamily			0	0	0	0	0	0	0	0	26	0	0	0	0	0	0	0	0	0	0	0	26	2.6	0	1.3	1.3	0.3681
PL9	pectate lyase (EC 4.2.2.2); exopolygalacturonate lyase (EC 4.2.2.9); thiopeptidoglycan lyase (EC 4.2.2.-).	PL	Polysaccharide Lyases	4384	5122	13802	4948	5170	3772	5162	5662	5102	5790	9496	11714	5420	8098	7346	5928	5940	8252	6916	6180	134204	5891.4	7529	6710.2	561.871	0.5708
PL9_1	PL9's subfamily	PL	Polysaccharide Lyases	1302	1148	1430	1100	1080	1214	944	1102	690	1446	2852	1092	1352	1656	1440	1588	708	1526	1664	990	26324	1145.6	1486.8	1316.2	102.649	0.4274
PL9_2	PL9's subfamily	PL	Polysaccharide Lyases	4246	4458	4692	2766	3366	3212	4042	3114	2640	3498	6554	3944	3224	4534	4432	6112	2258	5226	4008	3090	79416	3603.4	4338.2	3970.8	249.17	0.6776
PL9_3	PL9's subfamily	PL	Polysaccharide Lyases	116	74	86	52	106	130	168	76	56	64	114	94	34	106	84	62	50	42	116	108	1738	92.8	81	86.9	7.58735	0.2123
PL9_4	PL9's subfamily	PL	Polysaccharide Lyases	132	196	206	98	206	148	190	180	160	200	280	190	172	256	144	230	144	266	170	174	3742	171.6	202.6	187.1	10.2746	0.7913
